# Supplementary material for: Fishing for millennia: Effects and impacts of prehistoric fishing in the Syltholm Fjord, Denmark
Source: PLoS One. 2026 May 13;21(5):e0347863. doi: 10.1371/journal.pone.0347863 (PMC13170857; doi:10.1371/journal.pone.0347863)
Supplement: S1 Table — (CSV) [file pone.0347863.s001.csv]

Common_name	Latin_name	Family	Group_Name	Animal_Category	Class	Biome	DOM_WILD	Size_Class	Category	Site_ID	Site_name	Site_type	Environment	Period	Period_red	Min_weight	Max_weight	Avg_weight	Kcals per 100 g	Kcals (e)	Kcal per 100 g or (e) source	Handling costs (h)	PERR	NISP	MNI	reference
Atlantic Cod	Gadus morhua	Gadidae	Codfishes	Fish	Fish	Marine	wild	medium	small	Strandholm VI (MLF01232-I)	Strandholm VI	settlement	coastal	Bronze age	BA	0,5	12,0	6,3	82	5125	https://www.nutritionvalue.org/Fish%2C_raw%2C_Atlantic%2C_cod_nutritional_value.html?size=100+g	40	7688	60	31
Bovine	Bos spec	Bovidae	Cattle/Aurochs	Mammal	Ungulates	Mixed Land	indet	large	large	Syltholm II (MLF00906-III)	Syltholm II	settlement	coastal	Mesolithic-Neolithic	MesoNeo	600,0	900,0	750,0	109	817500	http://traditionalanimalfoods.org/mammals/hoofed/page.aspx?id=6136 (Kuhnlein & Humphries 2017)	1600	30656	8	1
Brown Bear	Ursus arctos	Ursidae	Brown bears	Mammal	Carnivores	Mixed Land	wild	large	large	Syltholm II (MLF00906-III)	Syltholm II	settlement	coastal	Mesolithic-Neolithic	MesoNeo	135,0	250,0	192,5	161	309925	https://www.nutritionvalue.org/Game_meat%2C_raw%2C_bear_nutritional_value.html?size=100+g & http://traditionalanimalfoods.org/mammals/bears/ (Kuhnlein & Humphries 2017)	2100	8855	1	1
Buzzard	Buteo buteo & Pernis apivorus	Accipitridae	Buzzards	Bird	Raptors	Land	wild	medium	small	Syltholm II (MLF00906-II+III)	Syltholm II	settlement	coastal	Mesolithic-Neolithic	MesoNeo	0,5	1,5	1,0	142	1420	Morin et al 2022	30	2840	13	3
Carp	Cyprinidae	Cyprinidae	Carps	Fish	Fish	Freshwater	wild	medium	small	Gokartbane (MLF01333)	Gokartbane	settlement	coastal	Middle Neolithic	Neo	2,0	5,0	3,5	127	4445	https://www.nutritionvalue.org/Fish%2C_raw%2C_carp_nutritional_value.html?size=100+g	25	10668	3	indet
Cattle	Bos taurus	Bovidae	Cattle	Mammal	Ungulates	Mixed Land	domestic	large	large	Annas Minde II (MLF01352)	Annasminde II	settlement	coastal	Neolithic-Bronze age	NeoBA	400,0	800,0	600,0	109	654000	http://traditionalanimalfoods.org/mammals/hoofed/page.aspx?id=6136 (Kuhnlein & Humphries 2017)	2500	15696	141	4
Cattle	Bos taurus	Bovidae	Cattle	Mammal	Ungulates	Mixed Land	domestic	large	large	Annas Minde III (MLF01353)	Annasminde III	settlement	coastal	Neolithic-Bronze age	BA	400,0	800,0	600,0	109	654000	http://traditionalanimalfoods.org/mammals/hoofed/page.aspx?id=6136 (Kuhnlein & Humphries 2017)	2500	15696	149	7
Cattle	Bos taurus	Bovidae	Cattle	Mammal	Ungulates	Mixed Land	domestic	large	large	Annasminde IV (MLF01354)	Annasminde IV	settlement	coastal	Neolithic-Bronze age	NeoBA	400,0	800,0	600,0	109	654000	http://traditionalanimalfoods.org/mammals/hoofed/page.aspx?id=6136 (Kuhnlein & Humphries 2017)	2500	15696	282	4
Cattle	Bos taurus	Bovidae	Cattle	Mammal	Ungulates	Mixed Land	domestic	large	large	Annasminde V (MLF01355)	Annasminde V	settlement	coastal	Bronze age	BA	400,0	800,0	600,0	109	654000	http://traditionalanimalfoods.org/mammals/hoofed/page.aspx?id=6136 (Kuhnlein & Humphries 2017)	2500	15696	101	6
Cattle	Bos taurus	Bovidae	Cattle	Mammal	Ungulates	Mixed Land	domestic	large	large	Finlandsvej II (MLF02548)	Finlandsvej II	settlement	coastal	Neolithic-Iron Age	NeoBA	400,0	800,0	600,0	109	654000	http://traditionalanimalfoods.org/mammals/hoofed/page.aspx?id=6136 (Kuhnlein & Humphries 2017)	2500	15696	42	5
Cattle	Bos taurus	Bovidae	Cattle	Mammal	Ungulates	Mixed Land	domestic	large	large	Gokartbane (MLF01333)	Gokartbane	settlement	coastal	Middle Neolithic	Neo	400,0	800,0	600,0	109	654000	http://traditionalanimalfoods.org/mammals/hoofed/page.aspx?id=6136 (Kuhnlein & Humphries 2017)	2500	15696	35	1
Cattle	Bos taurus	Bovidae	Cattle	Mammal	Ungulates	Mixed Land	domestic	large	large	RGS90 (MLF00952)	RGS90	settlement	coastal	Neolithic-Bronze age	BA	400,0	800,0	600,0	109	654000	http://traditionalanimalfoods.org/mammals/hoofed/page.aspx?id=6136 (Kuhnlein & Humphries 2017)	2500	15696	36	3	Bangsgaard 2016
Cattle	Bos taurus	Bovidae	Cattle	Mammal	Ungulates	Mixed Land	domestic	large	large	Strandholm I (MLF00909-I+II)	Strandholm I	settlement	coastal	Neolithic	Neo	400,0	800,0	600,0	109	654000	http://traditionalanimalfoods.org/mammals/hoofed/page.aspx?id=6136 (Kuhnlein & Humphries 2017)	2500	15696	34	4
Cattle	Bos taurus	Bovidae	Cattle	Mammal	Ungulates	Mixed Land	domestic	large	large	Strandholm V (MLF01182)	Strandholm V	settlement	coastal	Neolithic-Bronze age	Neo	400,0	800,0	600,0	109	654000	http://traditionalanimalfoods.org/mammals/hoofed/page.aspx?id=6136 (Kuhnlein & Humphries 2017)	2500	15696	7	1
Cattle	Bos taurus	Bovidae	Cattle	Mammal	Ungulates	Mixed Land	domestic	large	large	Strandholm VI (MLF01232-I)	Strandholm VI	settlement	coastal	Bronze age	BA	400,0	800,0	600,0	109	654000	http://traditionalanimalfoods.org/mammals/hoofed/page.aspx?id=6136 (Kuhnlein & Humphries 2017)	2500	15696	13	2
Cattle	Bos taurus	Bovidae	Cattle	Mammal	Ungulates	Mixed Land	domestic	large	large	Syltholm II (MLF00906-I+II+III)	Syltholm II	settlement	coastal	Mesolithic-Neolithic	MesoNeo	400,0	800,0	600,0	109	654000	http://traditionalanimalfoods.org/mammals/hoofed/page.aspx?id=6136 (Kuhnlein & Humphries 2017)	2500	15696	120	7	Analysis + MNI: Pernille Bangsgaard
Cattle	Bos taurus	Bovidae	Cattle	Mammal	Ungulates	Mixed Land	domestic	large	large	Syltholm IX (MLF00935-I+II+III)	Syltholm IX	settlement	coastal	Early Neolithic-Early Bronze Age	Neo	400,0	800,0	600,0	109	654000	http://traditionalanimalfoods.org/mammals/hoofed/page.aspx?id=6136 (Kuhnlein & Humphries 2017)	2500	15696	128	9
Cattle	Bos taurus	Bovidae	Cattle	Mammal	Ungulates	Mixed Land	domestic	large	large	Syltholm V (MLF00910)	Syltholm V	settlement	coastal	Late Mesolithic-Neolithic	MesoNeo	400,0	800,0	600,0	109	654000	http://traditionalanimalfoods.org/mammals/hoofed/page.aspx?id=6136 (Kuhnlein & Humphries 2017)	2500	15696	2	1
Cattle	Bos taurus	Bovidae	Cattle	Mammal	Ungulates	Mixed Land	domestic	large	large	Syltholm VII (MLF00933-III)	Syltholm VII	settlement	coastal	Late Palaeolithic-middle Neolithic	Neo	400,0	800,0	600,0	109	654000	http://traditionalanimalfoods.org/mammals/hoofed/page.aspx?id=6136 (Kuhnlein & Humphries 2017)	2500	15696	1	1
Cattle	Bos taurus	Bovidae	Cattle	Mammal	Ungulates	Mixed Land	domestic	large	large	Syltholm X (MLF00936)	Syltholm X	settlement	coastal	Late Mesolithic-early Neolithic	MesoNeo	400,0	800,0	600,0	109	654000	http://traditionalanimalfoods.org/mammals/hoofed/page.aspx?id=6136 (Kuhnlein & Humphries 2017)	2500	15696	23	1
Codfish	Gadidae	Gadidae	Codfishes	Fish	Fish	Marine	wild	medium	small	Annasminde IV (MLF01354)	Annasminde IV	settlement	coastal	Neolithic-Bronze age	NeoBA	0,5	12,0	6,3	82	5125	https://www.nutritionvalue.org/Fish%2C_raw%2C_Atlantic%2C_cod_nutritional_value.html?size=100+g	40	7688	1	1
Codfish	Gadidae	Gadidae	Codfishes	Fish	Fish	Marine	wild	medium	small	Strandholm VI (MLF01232-I)	Strandholm VI	settlement	coastal	Bronze age	BA	0,5	12,0	6,3	82	5125	https://www.nutritionvalue.org/Fish%2C_raw%2C_Atlantic%2C_cod_nutritional_value.html?size=100+g	40	7688	22	indet
Codfish	Gadidae	Gadidae	Codfishes	Fish	Fish	Marine	wild	medium	small	Syltholm II (MLF00906-II+III)	Syltholm II	settlement	coastal	Mesolithic-Neolithic	MesoNeo	0,5	12,0	6,3	82	5125	https://www.nutritionvalue.org/Fish%2C_raw%2C_Atlantic%2C_cod_nutritional_value.html?size=100+g	40	7688	6
Codfish	Gadidae	Gadidae	Codfishes	Fish	Fish	Marine	wild	medium	small	Syltholm IX (MLF00935-II)	Syltholm IX	settlement	coastal	Early Neolithic-Early Bronze Age	Neo	0,5	12,0	6,3	82	5125	https://www.nutritionvalue.org/Fish%2C_raw%2C_Atlantic%2C_cod_nutritional_value.html?size=100+g	40	7688	1	indet
Codfish	Gadidae	Gadidae	Codfishes	Fish	Fish	Marine	wild	medium	small	Syltholm X (MLF00936)	Syltholm X	settlement	coastal	Late Mesolithic-early Neolithic	MesoNeo	0,5	12,0	6,3	82	5125	https://www.nutritionvalue.org/Fish%2C_raw%2C_Atlantic%2C_cod_nutritional_value.html?size=100+g	40	7688	3	indet
Codfish	Gadidae	Gadidae	Codfishes	Fish	Fish	Marine	wild	medium	small	Syltholm XIV (MLF00940)	Syltholm XIV	settlement	coastal	Early Mesolithic-Late Mesolithic	Meso	0,5	12,0	6,3	82	5125	https://www.nutritionvalue.org/Fish%2C_raw%2C_Atlantic%2C_cod_nutritional_value.html?size=100+g	40	7688	2	2
Common Buzzard	Buteo buteo	Accipitridae	Buzzards	Bird	Raptors	Land	wild	medium	small	Syltholm X (MLF00936)	Syltholm X	settlement	coastal	Late Mesolithic-early Neolithic	MesoNeo	0,5	1,5	1,0	142	1420	Morin et al 2022	30	2840	1	1
Common Eider	Somateria mollissima	Anatidae	Eiders	Bird	Waterfowl	Coastal	wild	medium	small	Strandholm I (MLF00909-II)	Strandholm I	settlement	coastal	Neolithic	Neo	1,0	3,0	2,0	121	2420	Morin et al 2022	90	1613	7	2
Common Wood Pigeon	Columba palumbus	Columbidae	Pigeons	Bird	Landbirds	Forest	wild	small	small	Syltholm II (MLF00906-II)	Syltholm II	settlement	coastal	Mesolithic-Neolithic	MesoNeo	0,3	0,6	0,5	142	639	Morin et al 2022	15	2556	1	1
Crab	Brachyura sp.	Decapoda	Crabs	Crustacean	Crustaceans	Coastal	wild	small	small	Syltholm XIII (MLF00939-I)	Syltholm XIII	settlement	coastal	Late Mesolithic-early Neolithic	MesoNeo	0,1	0,1	0,1	57	40	http://traditionalanimalfoods.org/marine-invertebrates/crustaceans/ (Kuhnlein & Humphries 2017)	10	239	1	1
Dabbling Duck	Anas sp.	Anatidae	Ducks	Bird	Waterfowl	Wetland	wild	small	small	Annas Minde II (MLF01352)	Annasminde II	settlement	coastal	Neolithic-Bronze age	NeoBA	0,5	1,5	1,0	227	2270	http://traditionalanimalfoods.org/birds/waterfowl/page.aspx?id=6456 (Kuhnlein & Humphries 2017)	30	4540	3	indet
Dabbling Duck	Anas sp.	Anatidae	Ducks	Bird	Waterfowl	Wetland	wild	small	small	Annasminde IV (MLF01354)	Annasminde IV	settlement	coastal	Neolithic-Bronze age	NeoBA	0,5	1,5	1,0	227	2270	http://traditionalanimalfoods.org/birds/waterfowl/page.aspx?id=6456 (Kuhnlein & Humphries 2017)	30	4540	1	1
Dabbling Duck	Anas sp.	Anatidae	Ducks	Bird	Waterfowl	Wetland	wild	small	small	Strandholm I (MLF00909-II)	Strandholm I	settlement	coastal	Neolithic	Neo	0,5	1,5	1,0	227	2270	http://traditionalanimalfoods.org/birds/waterfowl/page.aspx?id=6456 (Kuhnlein & Humphries 2017)	30	4540	6	2
Dabbling Duck	Anas sp.	Anatidae	Ducks	Bird	Waterfowl	Wetland	wild	small	small	Syltholm II (MLF00906-III)	Syltholm II	settlement	coastal	Mesolithic-Neolithic	MesoNeo	0,5	1,5	1,0	227	2270	http://traditionalanimalfoods.org/birds/waterfowl/page.aspx?id=6456 (Kuhnlein & Humphries 2017)	30	4540	92	14	Analysis: Pernille Bangsgaard
Dabbling Duck	Anas sp.	Anatidae	Ducks	Bird	Waterfowl	Wetland	wild	small	small	Syltholm X (MLF00936)	Syltholm X	settlement	coastal	Late Mesolithic-early Neolithic	MesoNeo	0,5	1,5	1,0	227	2270	http://traditionalanimalfoods.org/birds/waterfowl/page.aspx?id=6456 (Kuhnlein & Humphries 2017)	30	4540	15	3
Dabbling Duck	Anas sp.	Anatidae	Ducks	Bird	Waterfowl	Wetland	wild	small	small	Syltholm XIII (MLF00939-I+II)	Syltholm XIII	settlement	coastal	Late Mesolithic-early Neolithic	MesoNeo	0,5	1,5	1,0	227	2270	http://traditionalanimalfoods.org/birds/waterfowl/page.aspx?id=6456 (Kuhnlein & Humphries 2017)	30	4540	22	4
Dabbling Duck	Anas sp.	Anatidae	Ducks	Bird	Waterfowl	Wetland	wild	small	small	Syltholm XIV (MLF00940)	Syltholm XIV	settlement	coastal	Early Mesolithic-Late Mesolithic	Meso	0,5	1,5	1,0	227	2270	http://traditionalanimalfoods.org/birds/waterfowl/page.aspx?id=6456 (Kuhnlein & Humphries 2017)	30	4540	2	2
Dog	Canis familiaris	Canidae	Dogs	Mammal	Carnivores	Mixed Land	domestic	medium	small	Annas Minde II (MLF01352)	Annasminde II	settlement	coastal	Neolithic-Bronze age	NeoBA	10,0	30,0	20,0	138	27600	Morin et al 2022 & http://traditionalanimalfoods.org/mammals/domesticated/#dog-e (Kuhnlein & Humphries 2017)	450	3680	2	1
Dog	Canis familiaris	Canidae	Dogs	Mammal	Carnivores	Mixed Land	domestic	medium	small	Annas Minde III (MLF01353)	Annasminde III	settlement	coastal	Neolithic-Bronze age	BA	10,0	30,0	20,0	138	27600	Morin et al 2022 & http://traditionalanimalfoods.org/mammals/domesticated/#dog-e (Kuhnlein & Humphries 2017)	450	3680	17	1
Dog	Canis familiaris	Canidae	Dogs	Mammal	Carnivores	Mixed Land	domestic	medium	small	Annasminde IV (MLF01354)	Annasminde IV	settlement	coastal	Neolithic-Bronze age	NeoBA	10,0	30,0	20,0	138	27600	Morin et al 2022 & http://traditionalanimalfoods.org/mammals/domesticated/#dog-e (Kuhnlein & Humphries 2017)	450	3680	31	2
Dog	Canis familiaris	Canidae	Dogs	Mammal	Carnivores	Mixed Land	domestic	medium	small	Annasminde V (MLF01355)	Annasminde V	settlement	coastal	Bronze age	BA	10,0	30,0	20,0	138	27600	Morin et al 2022 & http://traditionalanimalfoods.org/mammals/domesticated/#dog-e (Kuhnlein & Humphries 2017)	450	3680	7	1
Dog	Canis familiaris	Canidae	Dogs	Mammal	Carnivores	Mixed Land	domestic	medium	small	Finlandsvej II (MLF02548)	Finlandsvej II	settlement	coastal	Neolithic-Iron Age	NeoBA	10,0	30,0	20,0	138	27600	Morin et al 2022 & http://traditionalanimalfoods.org/mammals/domesticated/#dog-e (Kuhnlein & Humphries 2017)	450	3680	2	1
Dog	Canis familiaris	Canidae	Dogs	Mammal	Carnivores	Mixed Land	domestic	medium	small	RGS90 (MLF00952)	RGS90	settlement	coastal	Neolithic-Bronze age	BA	10,0	30,0	20,0	138	27600	Morin et al 2022 & http://traditionalanimalfoods.org/mammals/domesticated/#dog-e (Kuhnlein & Humphries 2017)	450	3680	1	1	Bangsgaard 2016
Dog	Canis familiaris	Canidae	Dogs	Mammal	Carnivores	Mixed Land	domestic	medium	small	Strandholm I (MLF00909-I+II)	Strandholm I	settlement	coastal	Neolithic	Neo	10,0	30,0	20,0	138	27600	Morin et al 2022 & http://traditionalanimalfoods.org/mammals/domesticated/#dog-e (Kuhnlein & Humphries 2017)	450	3680	91	2
Dog	Canis familiaris	Canidae	Dogs	Mammal	Carnivores	Mixed Land	domestic	medium	small	Syltholm II (MLF00906-I+II+III)	Syltholm II	settlement	coastal	Mesolithic-Neolithic	MesoNeo	10,0	30,0	20,0	138	27600	Morin et al 2022 & http://traditionalanimalfoods.org/mammals/domesticated/#dog-e (Kuhnlein & Humphries 2017)	450	3680	326	13	Analysis + MNI: Pernille Bangsgaard
Dog Genus	Canis sp.	Canidae	Dogs/Foxes/Wolves	Mammal	Carnivores	Mixed Land	indet	medium	small	Strandholm V (MLF01182)	Strandholm V	settlement	coastal	Neolithic-Bronze age	Neo	10,0	30,0	20,0	138	27600	Morin et al 2022 & http://traditionalanimalfoods.org/mammals/domesticated/#dog-e (Kuhnlein & Humphries 2017)	450	3680	1	1
Dog Genus	Canis sp.	Canidae	Dogs/Foxes/Wolves	Mammal	Carnivores	Mixed Land	indet	medium	small	Syltholm II (MLF00906-I+II+III)	Syltholm II	settlement	coastal	Mesolithic-Neolithic	MesoNeo	10,0	30,0	20,0	138	27600	Morin et al 2022 & http://traditionalanimalfoods.org/mammals/domesticated/#dog-e (Kuhnlein & Humphries 2017)	450	3680	29	3	Analysis: Pernille Bangsgaard
Domestic Cat	Felis catus	Felidae	Cats	Mammal	Carnivores	Land	domestic	small	small	Annasminde IV (MLF01354)	Annasminde IV	settlement	coastal	Neolithic-Bronze age	NeoBA	3,0	6,0	4,5	115	5175	Morin et al 2022	200	1553	1	1
Domestic Goat	Capra hircus	Bovidae	Domestic goats	Mammal	Ungulates	Mixed Land	domestic	medium	medium	Annas Minde III (MLF01353)	Annasminde III	settlement	coastal	Neolithic-Bronze age	BA	45,0	100,0	72,5	109	79025	https://www.nutritionvalue.org/Game_meat%2C_raw%2C_goat_nutritional_value.html?size=100+g	700	6774	2	1
Domestic Goat	Capra hircus	Bovidae	Domestic goats	Mammal	Ungulates	Mixed Land	domestic	medium	medium	Annasminde IV (MLF01354)	Annasminde IV	settlement	coastal	Neolithic-Bronze age	NeoBA	45,0	100,0	72,5	109	79025	https://www.nutritionvalue.org/Game_meat%2C_raw%2C_goat_nutritional_value.html?size=100+g	700	6774	3	2
Domestic Goat	Capra hircus	Bovidae	Domestic goats	Mammal	Ungulates	Mixed Land	domestic	medium	medium	Annasminde V (MLF01355)	Annasminde V	settlement	coastal	Bronze age	BA	45,0	100,0	72,5	109	79025	https://www.nutritionvalue.org/Game_meat%2C_raw%2C_goat_nutritional_value.html?size=100+g	700	6774	5	1
Domestic Goat	Capra hircus	Bovidae	Domestic goats	Mammal	Ungulates	Mixed Land	domestic	medium	medium	Finlandsvej II (MLF02548)	Finlandsvej II	settlement	coastal	Neolithic-Iron Age	NeoBA	45,0	100,0	72,5	109	79025	https://www.nutritionvalue.org/Game_meat%2C_raw%2C_goat_nutritional_value.html?size=100+g	700	6774	2	1
Domestic Goat	Capra hircus	Bovidae	Domestic goats	Mammal	Ungulates	Mixed Land	domestic	medium	medium	Strandholm I (MLF00909-II)	Strandholm I	settlement	coastal	Neolithic	Neo	45,0	100,0	72,5	109	79025	https://www.nutritionvalue.org/Game_meat%2C_raw%2C_goat_nutritional_value.html?size=100+g	700	6774	2	1
Domestic Goat	Capra hircus	Bovidae	Domestic goats	Mammal	Ungulates	Mixed Land	domestic	medium	medium	Syltholm II (MLF00906-II)	Syltholm II	settlement	coastal	Mesolithic-Neolithic	MesoNeo	45,0	100,0	72,5	109	79025	https://www.nutritionvalue.org/Game_meat%2C_raw%2C_goat_nutritional_value.html?size=100+g	700	6774	2	1
Domestic Pig	Sus domesticus	Suidae	Domestic pigs	Mammal	Ungulates	Mixed Land	domestic	medium	large	Annas Minde III (MLF01353)	Annasminde III	settlement	coastal	Neolithic-Bronze age	BA	50,0	200,0	125,0	122	152500	https://www.nutritionvalue.org/Game_meat%2C_raw%2C_wild%2C_boar_nutritional_value.html?size=100+g	900	10167	81	2
Domestic Pig	Sus domesticus	Suidae	Domestic pigs	Mammal	Ungulates	Mixed Land	domestic	medium	large	Annasminde IV (MLF01354)	Annasminde IV	settlement	coastal	Neolithic-Bronze age	NeoBA	50,0	200,0	125,0	122	152500	https://www.nutritionvalue.org/Game_meat%2C_raw%2C_wild%2C_boar_nutritional_value.html?size=100+g	900	10167	6	1
Domestic Pig	Sus domesticus	Suidae	Domestic pigs	Mammal	Ungulates	Mixed Land	domestic	medium	large	Strandholm I (MLF00909-II)	Strandholm I	settlement	coastal	Neolithic	Neo	50,0	200,0	125,0	122	152500	https://www.nutritionvalue.org/Game_meat%2C_raw%2C_wild%2C_boar_nutritional_value.html?size=100+g	900	10167	1	1
Domestic Pig	Sus domesticus	Suidae	Domestic pigs	Mammal	Ungulates	Mixed Land	domestic	medium	large	Syltholm II (MLF00906-I+III)	Syltholm II	settlement	coastal	Mesolithic-Neolithic	MesoNeo	50,0	200,0	125,0	122	152500	https://www.nutritionvalue.org/Game_meat%2C_raw%2C_wild%2C_boar_nutritional_value.html?size=100+g	900	10167	4	2	Analysis: Pernille Bangsgaard
Domestic Sheep	Ovis aries	Bovidae	Domestic sheep	Mammal	Ungulates	Mixed Land	domestic	medium	medium	Annas Minde II (MLF01352)	Annasminde II	settlement	coastal	Neolithic-Bronze age	NeoBA	45,0	100,0	72,5	109	79025	https://www.nutritionvalue.org/Game_meat%2C_raw%2C_goat_nutritional_value.html?size=100+g	700	6774	16	3
Domestic Sheep	Ovis aries	Bovidae	Domestic sheep	Mammal	Ungulates	Mixed Land	domestic	medium	medium	Annas Minde III (MLF01353)	Annasminde III	settlement	coastal	Neolithic-Bronze age	BA	45,0	100,0	72,5	109	79025	https://www.nutritionvalue.org/Game_meat%2C_raw%2C_goat_nutritional_value.html?size=100+g	700	6774	5	1
Domestic Sheep	Ovis aries	Bovidae	Domestic sheep	Mammal	Ungulates	Mixed Land	domestic	medium	medium	Annasminde IV (MLF01354)	Annasminde IV	settlement	coastal	Neolithic-Bronze age	NeoBA	45,0	100,0	72,5	109	79025	https://www.nutritionvalue.org/Game_meat%2C_raw%2C_goat_nutritional_value.html?size=100+g	700	6774	7	1
Domestic Sheep	Ovis aries	Bovidae	Domestic sheep	Mammal	Ungulates	Mixed Land	domestic	medium	medium	Annasminde V (MLF01355)	Annasminde V	settlement	coastal	Bronze age	BA	45,0	100,0	72,5	109	79025	https://www.nutritionvalue.org/Game_meat%2C_raw%2C_goat_nutritional_value.html?size=100+g	700	6774	5	1
Domestic Sheep	Ovis aries	Bovidae	Domestic sheep	Mammal	Ungulates	Mixed Land	domestic	medium	medium	RGS90 (MLF00952)	RGS90	settlement	coastal	Neolithic-Bronze age	BA	45,0	100,0	72,5	109	79025	https://www.nutritionvalue.org/Game_meat%2C_raw%2C_goat_nutritional_value.html?size=100+g	700	6774	4	1	Bangsgaard 2016
Domestic Sheep	Ovis aries	Bovidae	Domestic sheep	Mammal	Ungulates	Mixed Land	domestic	medium	medium	Strandholm I (MLF00909-I+II)	Strandholm I	settlement	coastal	Neolithic	Neo	45,0	100,0	72,5	109	79025	https://www.nutritionvalue.org/Game_meat%2C_raw%2C_goat_nutritional_value.html?size=100+g	700	6774	5	2
Domestic Sheep	Ovis aries	Bovidae	Domestic sheep	Mammal	Ungulates	Mixed Land	domestic	medium	medium	Syltholm II (MLF00906-I+II+III)	Syltholm II	settlement	coastal	Mesolithic-Neolithic	MesoNeo	45,0	100,0	72,5	109	79025	https://www.nutritionvalue.org/Game_meat%2C_raw%2C_goat_nutritional_value.html?size=100+g	700	6774	9	3
Domestic Sheep	Ovis aries	Bovidae	Domestic sheep	Mammal	Ungulates	Mixed Land	domestic	medium	medium	Syltholm IX (MLF00935-II+III)	Syltholm IX	settlement	coastal	Early Neolithic-Early Bronze Age	Neo	45,0	100,0	72,5	109	79025	https://www.nutritionvalue.org/Game_meat%2C_raw%2C_goat_nutritional_value.html?size=100+g	700	6774	12	3
Domestic Sheep	Ovis aries	Bovidae	Domestic sheep	Mammal	Ungulates	Mixed Land	domestic	medium	medium	Syltholm XIII (MLF00939-I)	Syltholm XIII	settlement	coastal	Late Mesolithic-early Neolithic	MesoNeo	45,0	100,0	72,5	109	79025	https://www.nutritionvalue.org/Game_meat%2C_raw%2C_goat_nutritional_value.html?size=100+g	700	6774	1	1
Duck	Anatini/aythya/somateria	Anatidae	Ducks	Bird	Waterfowl	Wetland	wild	small	small	Syltholm IX (MLF00935-I+II+III)	Syltholm IX	settlement	coastal	Early Neolithic-Early Bronze Age	Neo	0,5	1,5	1,0	227	2270	http://traditionalanimalfoods.org/birds/waterfowl/page.aspx?id=6456 (Kuhnlein & Humphries 2017)	30	4540	6	5
Duck	Anas acceca	Anatidae	Ducks	Bird	Waterfowl	Wetland	wild	small	small	Syltholm XIII (MLF00939-I)	Syltholm XIII	settlement	coastal	Late Mesolithic-early Neolithic	MesoNeo	0,5	1,5	1,0	227	2270	http://traditionalanimalfoods.org/birds/waterfowl/page.aspx?id=6456 (Kuhnlein & Humphries 2017)	30	4540	1	1
Eagle	Haliaeetus / Aquila	Accipitridae	Eagles	Bird	Raptors	Forest	wild	large	small	Syltholm II (MLF00906-I)	Syltholm II	settlement	coastal	Mesolithic-Neolithic	MesoNeo	2,6	7,0	4,8	142	6816	Morin et al 2022 & http://traditionalanimalfoods.org/birds/birds-of-prey/ (Kuhnlein & Humphries 2017)	110	3718	1	1	Analysis: Pernille Bangsgaard
Earless Seal	Phocidea	Phocoidea	Seals	Marine Mammal	True seals	Marine	wild	medium	medium	Strandholm I (MLF00909-I)	Strandholm I	settlement	coastal	Neolithic	Neo	55,0	170,0	112,5	150	168750	An approximate number based on multiple species and body parts in raw form from http://traditionalanimalfoods.org/mammals/seals-sealions-walrus/page.aspx?id=6392#harp-e (Kuhnlein & Humphries 2017)	900	11250	1	1
Earless Seal	Phocidea	Phocoidea	Seals	Marine Mammal	True seals	Marine	wild	medium	medium	Syltholm X (MLF00936)	Syltholm X	settlement	coastal	Late Mesolithic-early Neolithic	MesoNeo	55,0	170,0	112,5	150	168750	An approximate number based on multiple species and body parts in raw form from http://traditionalanimalfoods.org/mammals/seals-sealions-walrus/page.aspx?id=6392#harp-e (Kuhnlein & Humphries 2017)	900	11250	18	2
Eider	Somateria sp.	Anatidae	Eiders	Bird	Waterfowl	Coastal	wild	medium	small	Syltholm II (MLF00906-III)	Syltholm II	settlement	coastal	Mesolithic-Neolithic	MesoNeo	1,0	3,0	2,0	121	2420	Morin et al 2022	90	1613	3	2
Eurasian Otter	Lutra lutra	Mustelidae	Otters	Mammal	Carnivores	Wetland	wild	small	small	Syltholm II (MLF00906-I+II+III)	Syltholm II	settlement	coastal	Mesolithic-Neolithic	MesoNeo	7,0	12,0	9,5	130	12350	Used badger value from Morin et al 2022	300	2470	111	8	Analysis + MNI: Pernille Bangsgaard
Eurasian Otter	Lutra lutra	Mustelidae	Otters	Mammal	Carnivores	Wetland	wild	small	small	Syltholm V (MLF00910)	Syltholm V	settlement	coastal	Late Mesolithic-Neolithic	MesoNeo	7,0	12,0	9,5	130	12350	Used badger value from Morin et al 2022	300	2470	1	1
European Eel	Anguilla anguilla	Anguillidae	Eels	Fish	Fish	Mixed water	wild	medium	small	Annas Minde III (MLF01353)	Annasminde III	settlement	coastal	Neolithic-Bronze age	BA	0,5	3,0	1,8	184	3220	https://www.nutritionvalue.org/Fish%2C_raw%2C_mixed_species%2C_eel_nutritional_value.html?size=100+g	20	9660	3	indet
European Eel	Anguilla anguilla	Anguillidae	Eels	Fish	Fish	Mixed water	wild	medium	small	Annasminde IV (MLF01354)	Annasminde IV	settlement	coastal	Neolithic-Bronze age	NeoBA	0,5	3,0	1,8	184	3220	https://www.nutritionvalue.org/Fish%2C_raw%2C_mixed_species%2C_eel_nutritional_value.html?size=100+g	20	9660	662	indet
European Eel	Anguilla anguilla	Anguillidae	Eels	Fish	Fish	Mixed water	wild	medium	small	Gokartbane (MLF01333)	Gokartbane	settlement	coastal	Middle Neolithic	Neo	0,5	3,0	1,8	184	3220	https://www.nutritionvalue.org/Fish%2C_raw%2C_mixed_species%2C_eel_nutritional_value.html?size=100+g	20	9660	606	indet
European Eel	Anguilla anguilla	Anguillidae	Eels	Fish	Fish	Mixed water	wild	medium	small	Strandholm VI (MLF01232-I)	Strandholm VI	settlement	coastal	Bronze age	BA	0,5	3,0	1,8	184	3220	https://www.nutritionvalue.org/Fish%2C_raw%2C_mixed_species%2C_eel_nutritional_value.html?size=100+g	20	9660	57	2
European Eel	Anguilla anguilla	Anguillidae	Eels	Fish	Fish	Mixed water	wild	medium	small	Syltholm II (MLF00906-II+III)	Syltholm II	settlement	coastal	Mesolithic-Neolithic	MesoNeo	0,5	3,0	1,8	184	3220	https://www.nutritionvalue.org/Fish%2C_raw%2C_mixed_species%2C_eel_nutritional_value.html?size=100+g	20	9660	105
European Eel	Anguilla anguilla	Anguillidae	Eels	Fish	Fish	Mixed water	wild	medium	small	Syltholm IX (MLF00935-II)	Syltholm IX	settlement	coastal	Early Neolithic-Early Bronze Age	Neo	0,5	3,0	1,8	184	3220	https://www.nutritionvalue.org/Fish%2C_raw%2C_mixed_species%2C_eel_nutritional_value.html?size=100+g	20	9660	1	indet
European Eel	Anguilla anguilla	Anguillidae	Eels	Fish	Fish	Mixed water	wild	medium	small	Syltholm V (MLF00910)	Syltholm V	settlement	coastal	Late Mesolithic-Neolithic	MesoNeo	0,5	3,0	1,8	184	3220	https://www.nutritionvalue.org/Fish%2C_raw%2C_mixed_species%2C_eel_nutritional_value.html?size=100+g	20	9660	12	indet
European Eel	Anguilla anguilla	Anguillidae	Eels	Fish	Fish	Mixed water	wild	medium	small	Syltholm X (MLF00936)	Syltholm X	settlement	coastal	Late Mesolithic-early Neolithic	MesoNeo	0,5	3,0	1,8	184	3220	https://www.nutritionvalue.org/Fish%2C_raw%2C_mixed_species%2C_eel_nutritional_value.html?size=100+g	20	9660	1	1
European Eelpout	Zoarces viviparus	Zoarcidae	Eelpouts	Fish	Fish	Marine	wild	medium	small	Annasminde IV (MLF01354)	Annasminde IV	settlement	coastal	Neolithic-Bronze age	NeoBA	0,1	0,5	0,3	90	252	https://www.nutritionvalue.org/Fish%2C_raw%2C_burbot_nutritional_value.html?size=100+g	15	1008	99	indet
European Eelpout	Zoarces viviparus	Zoarcidae	Eelpouts	Fish	Fish	Marine	wild	medium	small	Gokartbane (MLF01333)	Gokartbane	settlement	coastal	Middle Neolithic	Neo	0,1	0,5	0,3	90	252	https://www.nutritionvalue.org/Fish%2C_raw%2C_burbot_nutritional_value.html?size=100+g	15	1008	3	indet
European Eelpout	Zoarces viviparus	Zoarcidae	Eelpouts	Fish	Fish	Marine	wild	medium	small	Syltholm II (MLF00906-II+III)	Syltholm II	settlement	coastal	Mesolithic-Neolithic	MesoNeo	0,1	0,5	0,3	90	252	https://www.nutritionvalue.org/Fish%2C_raw%2C_burbot_nutritional_value.html?size=100+g	15	1008	3	indet
European Flounder	Platichthys flesus	Pleuronectidae	Flounders	Fish	Fish	Mixed saltwater	wild	small	small	Annasminde IV (MLF01354)	Annasminde IV	settlement	coastal	Neolithic-Bronze age	NeoBA	2,0	5,0	3,5	70	2450	https://www.nutritionvalue.org/Fish%2C_raw%2C_flatfish_%28flounder_and_sole_species%29_nutritional_value.html?size=100	25	5880	12	indet
European Flounder	Platichthys flesus	Pleuronectidae	Flounders	Fish	Fish	Mixed saltwater	wild	small	small	Strandholm VI (MLF01232-I)	Strandholm VI	settlement	coastal	Bronze age	BA	2,0	5,0	3,5	70	2450	https://www.nutritionvalue.org/Fish%2C_raw%2C_flatfish_%28flounder_and_sole_species%29_nutritional_value.html?size=100	25	5880	21	1
European Flounder	Platichthys flesus	Pleuronectidae	Flounders	Fish	Fish	Mixed saltwater	wild	small	small	Syltholm II (MLF00906-II+III)	Syltholm II	settlement	coastal	Mesolithic-Neolithic	MesoNeo	2,0	5,0	3,5	70	2450	https://www.nutritionvalue.org/Fish%2C_raw%2C_flatfish_%28flounder_and_sole_species%29_nutritional_value.html?size=100	25	5880	334	indet
European Flounder	Platichthys flesus	Pleuronectidae	Flounders	Fish	Fish	Mixed saltwater	wild	small	small	Syltholm IX (MLF00935-II)	Syltholm IX	settlement	coastal	Early Neolithic-Early Bronze Age	Neo	2,0	5,0	3,5	70	2450	https://www.nutritionvalue.org/Fish%2C_raw%2C_flatfish_%28flounder_and_sole_species%29_nutritional_value.html?size=100	25	5880	26	indet
European Hedgehog	Erinaceus europeaus	Erinaceidae	Hedgehogs	Mammal	Shrews	Mixed Land	wild	small	small	Syltholm II (MLF00906-III)	Syltholm II	settlement	coastal	Mesolithic-Neolithic	MesoNeo	0,1	1,6	0,9	160	1360	Morin et al 2022	10	8160	1	1
European Perch	Perca fluviatilis	Percidae	Perches	Fish	Fish	Freshwater	wild	medium	small	Annasminde IV (MLF01354)	Annasminde IV	settlement	coastal	Neolithic-Bronze age	NeoBA	2,0	5,0	3,5	91	3185	https://www.nutritionvalue.org/Fish%2C_raw%2C_mixed_species%2C_perch_nutritional_value.html?size=100+g	25	7644	5	indet
European Perch	Perca fluviatilis	Percidae	Perches	Fish	Fish	Freshwater	wild	medium	small	Strandholm VI (MLF01232-I)	Strandholm VI	settlement	coastal	Bronze age	BA	2,0	5,0	3,5	91	3185	https://www.nutritionvalue.org/Fish%2C_raw%2C_mixed_species%2C_perch_nutritional_value.html?size=100+g	25	7644	2	1
European Perch	Perca fluviatilis	Percidae	Perches	Fish	Fish	Freshwater	wild	medium	small	Syltholm IX (MLF00935-II)	Syltholm IX	settlement	coastal	Early Neolithic-Early Bronze Age	Neo	2,0	5,0	3,5	91	3185	https://www.nutritionvalue.org/Fish%2C_raw%2C_mixed_species%2C_perch_nutritional_value.html?size=100+g	25	7644	2	indet
European Perch	Perca fluviatilis	Percidae	Perches	Fish	Fish	Freshwater	wild	medium	small	Syltholm X (MLF00936)	Syltholm X	settlement	coastal	Late Mesolithic-early Neolithic	MesoNeo	2,0	5,0	3,5	91	3185	https://www.nutritionvalue.org/Fish%2C_raw%2C_mixed_species%2C_perch_nutritional_value.html?size=100+g	25	7644	5	indet
European Pine Marten	Martes martes	Mustelidae	Pine martens	Mammal	Carnivores	Forest	wild	small	small	Syltholm II (MLF00906-III)	Syltholm II	settlement	coastal	Mesolithic-Neolithic	MesoNeo	1,5	1,7	1,6	115	1840	Morin et al 2022	80	1380	1	1
European Wild Cat	Felis silvestris	Felidae	Cats	Mammal	Carnivores	Forest	wild	small	small	Annasminde IV (MLF01354)	Annasminde IV	settlement	coastal	Neolithic-Bronze age	NeoBA	3,0	6,0	4,5	115	5175	Morin et al 2022	200	1553	6	1
European Wild Cat	Felis silvestris	Felidae	Cats	Mammal	Carnivores	Forest	wild	small	small	Syltholm II (MLF00906-I+II+III)	Syltholm II	settlement	coastal	Mesolithic-Neolithic	MesoNeo	3,0	6,0	4,5	115	5175	Morin et al 2022	200	1553	240	12	Analysis + MNI: Pernille Bangsgaard
European Wild Cat	Felis silvestris	Felidae	Cats	Mammal	Carnivores	Forest	wild	small	small	Syltholm VII (MLF00933-II)	Syltholm VII	settlement	coastal	Late Palaeolithic-middle Neolithic	Neo	3,0	6,0	4,5	115	5175	Morin et al 2022	200	1553	1	1
Falcon/Caracara	Falconiformes sp.	Falconidae	Falcons/caracaras	Bird	Raptors	Land	wild	small	small	Syltholm II (MLF00906-II)	Syltholm II	settlement	coastal	Mesolithic-Neolithic	MesoNeo	0,3	1,5	0,9	142	1278	Morin et al 2022 & http://traditionalanimalfoods.org/birds/birds-of-prey/ (Kuhnlein & Humphries 2017)	30	2556	2	1
Fin Whale?	Cetacea sp. (maybe Balaenoptera physalus)	Balaenopteridae	Finwhales	Marine Mammal	Cetaceans	Marine	wild	large	large	Syltholm IX (MLF00935-II)	Syltholm IX	settlement	coastal	Early Neolithic-Early Bronze Age	Neo	40000,0	80000,0	60000,0	111	66600000	https://www.nutritionvalue.org/Whale%2C_raw_%28Alaska_Native%29%2C_meat%2C_beluga_nutritional_value.html	7000	570857	1	1
Flatfish	P. platessa/P. flesus/L. limanda	Pleuronectiformes	Flatfishes	Fish	Fish	Marine	wild	small	small	Annas Minde II (MLF01352)	Annasminde II	settlement	coastal	Neolithic-Bronze age	NeoBA	0,1	3,0	1,6	70	1085	https://www.nutritionvalue.org/Fish%2C_raw%2C_flatfish_%28flounder_and_sole_species%29_nutritional_value.html?size=100	20	3255	5	indet
Flatfish	P. platessa/P. flesus/L. limanda	Pleuronectiformes	Flatfishes	Fish	Fish	Marine	wild	small	small	Annas Minde III (MLF01353)	Annasminde III	settlement	coastal	Neolithic-Bronze age	BA	0,1	3,0	1,6	70	1085	https://www.nutritionvalue.org/Fish%2C_raw%2C_flatfish_%28flounder_and_sole_species%29_nutritional_value.html?size=100	20	3255	3	indet
Flatfish	P. platessa/P. flesus/L. limanda	Pleuronectiformes	Flatfishes	Fish	Fish	Marine	wild	small	small	Annasminde IV (MLF01354)	Annasminde IV	settlement	coastal	Neolithic-Bronze age	NeoBA	0,1	3,0	1,6	70	1085	https://www.nutritionvalue.org/Fish%2C_raw%2C_flatfish_%28flounder_and_sole_species%29_nutritional_value.html?size=100	20	3255	687	indet
Flatfish	P. platessa/P. flesus/L. limanda	Pleuronectiformes	Flatfishes	Fish	Fish	Marine	wild	small	small	Annasminde V (MLF01355)	Annasminde V	settlement	coastal	Bronze age	BA	0,1	3,0	1,6	70	1085	https://www.nutritionvalue.org/Fish%2C_raw%2C_flatfish_%28flounder_and_sole_species%29_nutritional_value.html?size=100	20	3255	6	indet
Flatfish	P. platessa/P. flesus/L. limanda	Pleuronectiformes	Flatfishes	Fish	Fish	Marine	wild	small	small	Finlandsvej II (MLF02548)	Finlandsvej II	settlement	coastal	Neolithic-Iron Age	NeoBA	0,1	3,0	1,6	70	1085	https://www.nutritionvalue.org/Fish%2C_raw%2C_flatfish_%28flounder_and_sole_species%29_nutritional_value.html?size=100	20	3255	7	indet
Flatfish	P. platessa/P. flesus/L. limanda	Pleuronectiformes	Flatfishes	Fish	Fish	Marine	wild	small	small	Gokartbane (MLF01333)	Gokartbane	settlement	coastal	Middle Neolithic	Neo	0,1	3,0	1,6	70	1085	https://www.nutritionvalue.org/Fish%2C_raw%2C_flatfish_%28flounder_and_sole_species%29_nutritional_value.html?size=100	20	3255	3	indet
Flatfish	P. platessa/P. flesus/L. limanda	Pleuronectiformes	Flatfishes	Fish	Fish	Marine	wild	small	small	Strandholm I (MLF00909-II)	Strandholm I	settlement	coastal	Neolithic	Neo	0,1	3,0	1,6	70	1085	https://www.nutritionvalue.org/Fish%2C_raw%2C_flatfish_%28flounder_and_sole_species%29_nutritional_value.html?size=100	20	3255	9	indet
Flatfish	P. platessa/P. flesus/L. limanda	Pleuronectiformes	Flatfishes	Fish	Fish	Marine	wild	small	small	Strandholm VI (MLF01232-I)	Strandholm VI	settlement	coastal	Bronze age	BA	0,1	3,0	1,6	70	1085	https://www.nutritionvalue.org/Fish%2C_raw%2C_flatfish_%28flounder_and_sole_species%29_nutritional_value.html?size=100	20	3255	568	4
Flatfish	P. platessa/P. flesus/L. limanda	Pleuronectiformes	Flatfishes	Fish	Fish	Marine	wild	small	small	Syltholm II (MLF00906-II+III)	Syltholm II	settlement	coastal	Mesolithic-Neolithic	MesoNeo	0,1	3,0	1,6	70	1085	https://www.nutritionvalue.org/Fish%2C_raw%2C_flatfish_%28flounder_and_sole_species%29_nutritional_value.html?size=100	20	3255	456	indet
Flatfish	P. platessa/P. flesus/L. limanda	Pleuronectiformes	Flatfishes	Fish	Fish	Marine	wild	small	small	Syltholm IX (MLF00935-II)	Syltholm IX	settlement	coastal	Early Neolithic-Early Bronze Age	Neo	0,1	3,0	1,6	70	1085	https://www.nutritionvalue.org/Fish%2C_raw%2C_flatfish_%28flounder_and_sole_species%29_nutritional_value.html?size=100	20	3255	61	indet
Flatfish	P. platessa/P. flesus/L. limanda	Pleuronectiformes	Flatfishes	Fish	Fish	Marine	wild	small	small	Syltholm V (MLF00910)	Syltholm V	settlement	coastal	Late Mesolithic-Neolithic	MesoNeo	0,1	3,0	1,6	70	1085	https://www.nutritionvalue.org/Fish%2C_raw%2C_flatfish_%28flounder_and_sole_species%29_nutritional_value.html?size=100	20	3255	8	indet
Flatfish	P. platessa/P. flesus/L. limanda	Pleuronectiformes	Flatfishes	Fish	Fish	Marine	wild	small	small	Syltholm VII (MLF00933-II+III)	Syltholm VII	settlement	coastal	Late Palaeolithic-middle Neolithic	Neo	0,1	3,0	1,6	70	1085	https://www.nutritionvalue.org/Fish%2C_raw%2C_flatfish_%28flounder_and_sole_species%29_nutritional_value.html?size=100	20	3255	2	1
Flatfish	P. platessa/P. flesus/L. limanda	Pleuronectiformes	Flatfishes	Fish	Fish	Marine	wild	small	small	Syltholm X (MLF00936)	Syltholm X	settlement	coastal	Late Mesolithic-early Neolithic	MesoNeo	0,1	3,0	1,6	70	1085	https://www.nutritionvalue.org/Fish%2C_raw%2C_flatfish_%28flounder_and_sole_species%29_nutritional_value.html?size=100	20	3255	17	indet
Flatfish	P. platessa/P. flesus/L. limanda	Pleuronectiformes	Flatfishes	Fish	Fish	Marine	wild	small	small	Syltholm XIII (MLF00939-I+II)	Syltholm XIII	settlement	coastal	Late Mesolithic-early Neolithic	MesoNeo	0,1	3,0	1,6	70	1085	https://www.nutritionvalue.org/Fish%2C_raw%2C_flatfish_%28flounder_and_sole_species%29_nutritional_value.html?size=100	20	3255	16	1
Frog	Anura indet.	Anura	Frogs/toads	Amphibians	Amphibian	Wetland	wild	small	small	Annasminde IV (MLF01354)	Annasminde IV	settlement	coastal	Neolithic-Bronze age	NeoBA	0,0	0,1	0,0	90	27	Morin et al 2022	15	108	8	indet
Frog	Anura indet.	Anura	Frogs/toads	Amphibians	Amphibian	Wetland	wild	small	small	Finlandsvej II (MLF02548)	Finlandsvej II	settlement	coastal	Neolithic-Iron Age	NeoBA	0,0	0,1	0,0	90	27	Morin et al 2022	15	108	2	1
Frog	Anura sp.	Anura	Frogs/toads	Amphibians	Amphibian	Wetland	wild	small	small	Syltholm IX (MLF00935-II)	Syltholm IX	settlement	coastal	Early Neolithic-Early Bronze Age	Neo	0,0	0,1	0,0	90	27	Morin et al 2022	15	108	1	1
Frog	Anura sp.	Anura	Frogs/toads	Amphibians	Amphibian	Wetland	wild	small	small	Syltholm X (MLF00936)	Syltholm X	settlement	coastal	Late Mesolithic-early Neolithic	MesoNeo	0,0	0,1	0,0	90	27	Morin et al 2022	15	108	1	1
Frog	Anura sp.	Anura	Frogs/toads	Amphibians	Amphibian	Wetland	wild	small	small	Syltholm XIII (MLF00939-I)	Syltholm XIII	settlement	coastal	Late Mesolithic-early Neolithic	MesoNeo	0,0	0,1	0,0	90	27	Morin et al 2022	15	108	4	1
Garfish	Belone belone	Belonidae	Garfishes	Fish	Fish	Mixed saltwater	wild	small	small	Annasminde IV (MLF01354)	Annasminde IV	settlement	coastal	Neolithic-Bronze age	NeoBA	0,5	2,0	1,3	107	1338	https://www.matvaretabellen.no/en/garfish-raw/	40	2006	1	1
Garfish	Belone belone	Belonidae	Garfishes	Fish	Fish	Mixed saltwater	wild	small	small	Annasminde V (MLF01355)	Annasminde V	settlement	coastal	Bronze age	BA	0,5	2,0	1,3	107	1338	https://www.matvaretabellen.no/en/garfish-raw/	40	2006	1	1
Garfish	Belone belone	Belonidae	Garfishes	Fish	Fish	Mixed saltwater	wild	small	small	Syltholm II (MLF00906-II+III)	Syltholm II	settlement	coastal	Mesolithic-Neolithic	MesoNeo	0,5	2,0	1,3	107	1338	https://www.matvaretabellen.no/en/garfish-raw/	40	2006	3	indet
Garfish	Belone belone	Belonidae	Garfishes	Fish	Fish	Mixed saltwater	wild	small	small	Syltholm IX (MLF00935-III)	Syltholm IX	settlement	coastal	Early Neolithic-Early Bronze Age	Neo	0,5	2,0	1,3	107	1338	https://www.matvaretabellen.no/en/garfish-raw/	40	2006	3	indet
Goosander	Mergus merganser	Anatidae	Goosanders	Bird	Waterfowl	Freshwater	wild	medium	small	Syltholm XIII (MLF00939-I)	Syltholm XIII	settlement	coastal	Late Mesolithic-early Neolithic	MesoNeo	1,0	2,0	1,5	130	1950	Morin et al 2022	50	2340	1	1
Goose	Anser sp.	Anatidae	Geese	Bird	Waterfowl	Wetland	wild	large	small	Syltholm XIII (MLF00939-II)	Syltholm XIII	settlement	coastal	Late Mesolithic-early Neolithic	MesoNeo	1,5	4,2	2,9	140	3990	Morin et al 2022	100	2394	1	1
Grass Snake	Natrix natrix	Serpentes	Snakes	Reptile	Reptiles	Land	wild	small	small	Annasminde IV (MLF01354)	Annasminde IV	settlement	coastal	Neolithic-Bronze age	NeoBA	0,1	2,0	1,0	108	1112	https://www.nutritionvalue.org/Game_meat%2C_raw%2C_deer_nutritional_value.html?size=100%20g	20	3337	2	1
Green Shore Crab	Carcinus maenas	Decapoda	Crabs	Crustacean	Crustaceans	Coastal	wild	small	small	Syltholm II (MLF00906-II)	Syltholm II	settlement	coastal	Mesolithic-Neolithic	MesoNeo	0,1	0,1	0,1	57	40	http://traditionalanimalfoods.org/marine-invertebrates/crustaceans/ (Kuhnlein & Humphries 2017)	10	239	1	indet
Grey Gurnard	Eutrigla gurnardus	Triglidae	Gurnards	Fish	Fish	Marine	wild	small	small	Syltholm II (MLF00906-II)	Syltholm II	settlement	coastal	Mesolithic-Neolithic	MesoNeo	0,1	1,0	0,6	100	550		15	2200	1	indet
Grey Seal	Halichoerus grypus	Phocoidea	Seals	Marine Mammal	True seals	Marine	wild	medium	medium	Annasminde V (MLF01355)	Annasminde V	settlement	coastal	Bronze age	BA	100,0	300,0	200,0	150	300000	An approximate number based on multiple species and body parts in raw form from http://traditionalanimalfoods.org/mammals/seals-sealions-walrus/page.aspx?id=6392#harp-e (Kuhnlein & Humphries 2017)	1100	16364	2	1
Grey Seal	Halichoerus grypus	Phocoidea	Seals	Marine Mammal	True seals	Marine	wild	medium	medium	Strandholm I (MLF00909-II)	Strandholm I	settlement	coastal	Neolithic	Neo	100,0	300,0	200,0	150	300000	An approximate number based on multiple species and body parts in raw form from http://traditionalanimalfoods.org/mammals/seals-sealions-walrus/page.aspx?id=6392#harp-e (Kuhnlein & Humphries 2017)	1100	16364	1	1
Grey Seal	Halichoerus grypus	Phocoidea	Seals	Marine Mammal	True seals	Marine	wild	medium	medium	Syltholm II (MLF00906-III)	Syltholm II	settlement	coastal	Mesolithic-Neolithic	MesoNeo	100,0	300,0	200,0	150	300000	An approximate number based on multiple species and body parts in raw form from http://traditionalanimalfoods.org/mammals/seals-sealions-walrus/page.aspx?id=6392#harp-e (Kuhnlein & Humphries 2017)	1100	16364	1	1
Gull	Laridae sp.	Alcidae	Gulls	Bird	Waders/Shorebirds	Coastal	wild	large	small	Strandholm I (MLF00909-II)	Strandholm I	settlement	coastal	Neolithic	Neo	0,7	2,4	1,6	127	1969	Morin et al 2022	50	2362	1	1
Gull	Larus sp.	Alcidae	Gulls	Bird	Waders/Shorebirds	Coastal	wild	large	small	Syltholm II (MLF00906-I+II+III)	Syltholm II	settlement	coastal	Mesolithic-Neolithic	MesoNeo	0,7	2,4	1,6	127	1969	Morin et al 2022	50	2362	4	3
Gull	Larus sp.	Alcidae	Gulls	Bird	Waders/Shorebirds	Coastal	wild	large	small	Syltholm VII (MLF00933-III)	Syltholm VII	settlement	coastal	Late Palaeolithic-middle Neolithic	Neo	0,7	2,4	1,6	127	1969	Morin et al 2022	50	2362	1	1
Gull	Laridae sp.	Alcidae	Gulls	Bird	Waders/Shorebirds	Coastal	wild	large	small	Syltholm X (MLF00936)	Syltholm X	settlement	coastal	Late Mesolithic-early Neolithic	MesoNeo	0,7	2,4	1,6	127	1969	Morin et al 2022	50	2362	1	1
Gull	Larus sp.	Alcidae	Gulls	Bird	Waders/Shorebirds	Coastal	wild	large	small	Syltholm XIII (MLF00939-I)	Syltholm XIII	settlement	coastal	Late Mesolithic-early Neolithic	MesoNeo	0,7	2,4	1,6	127	1969	Morin et al 2022	50	2362	1	1
Harbour Porpoise	Phocoena phocoena	Phocoena	Porpoises	Marine Mammal	Cetaceans	Marine	wild	medium	medium	Strandholm V (MLF01182)	Strandholm V	settlement	coastal	Neolithic-Bronze age	Neo	50,0	70,0	60,0	316	189600	Kuhnlein & Humphries 2017	600	18960	1	1
Harbour Porpoise	Phocoena phocoena	Phocoena	Porpoises	Marine Mammal	Cetaceans	Marine	wild	medium	medium	Syltholm II (MLF00906-II+III)	Syltholm II	settlement	coastal	Mesolithic-Neolithic	MesoNeo	50,0	70,0	60,0	316	189600	Kuhnlein & Humphries 2017	600	18960	9	2
Harbour Porpoise	Phocoena phocoena	Phocoena	Porpoises	Marine Mammal	Cetaceans	Marine	wild	medium	medium	Syltholm XIII (MLF00939-I)	Syltholm XIII	settlement	coastal	Late Mesolithic-early Neolithic	MesoNeo	50,0	70,0	60,0	316	189600	Kuhnlein & Humphries 2017	1100	10342	1	1
Harbour Seal	Phoca vitulina	Phocoidea	Seals	Marine Mammal	True seals	Marine	wild	medium	medium	Syltholm II (MLF00906-III)	Syltholm II	settlement	coastal	Mesolithic-Neolithic	MesoNeo	55,0	170,0	112,5	150	168750	An approximate number based on multiple species and body parts in raw form from http://traditionalanimalfoods.org/mammals/seals-sealions-walrus/page.aspx?id=6392#harp-e (Kuhnlein & Humphries 2017)	900	11250	1	1
Harp Seal	Phoca groenlandicus	Phocoidea	Seals	Marine Mammal	True seals	Marine	wild	medium	medium	Syltholm XIII (MLF00939-I)	Syltholm XIII	settlement	coastal	Late Mesolithic-early Neolithic	MesoNeo	100,0	150,0	125,0	150	187500	An approximate number based on multiple species and body parts in raw form from http://traditionalanimalfoods.org/mammals/seals-sealions-walrus/page.aspx?id=6392#harp-e (Kuhnlein & Humphries 2017)	900	12500	1	1
Hen Harrier	Circus cyaneus	Accipitridae	Harriers	Bird	Raptors	Wetland	wild	medium	small	Syltholm II (MLF00906-III)	Syltholm II	settlement	coastal	Mesolithic-Neolithic	MesoNeo	0,2	1,0	0,6	142	852	Morin et al 2022 & http://traditionalanimalfoods.org/birds/birds-of-prey/ (Kuhnlein & Humphries 2017)	30	1704	1	1
Heron	Ardeidae sp.	Arderidae	Herons	Bird	Waterfowl	Wetland	wild	large	small	Annas Minde II (MLF01352)	Annasminde II	settlement	coastal	Neolithic-Bronze age	NeoBA	0,4	2,2	1,3	94	1222		40	1833	1	1
Horse	Equus caballus	Equidae	Horses	Mammal	Ungulates	Mixed Land	indet	large	large	Annas Minde III (MLF01353)	Annasminde III	settlement	coastal	Neolithic-Bronze age	BA	300,0	500,0	400,0	133	532000	Morin et al 2022 & http://traditionalanimalfoods.org/mammals/domesticated/#horse-e (Kuhnlein & Humphries 2017)	2000	15960	86	3
Horse	Equus sp.	Equidae	Horses	Mammal	Ungulates	Mixed Land	indet	large	large	Annasminde IV (MLF01354)	Annasminde IV	settlement	coastal	Neolithic-Bronze age	NeoBA	300,0	500,0	400,0	133	532000	Morin et al 2022 & http://traditionalanimalfoods.org/mammals/domesticated/#horse-e (Kuhnlein & Humphries 2017)	2000	15960	167	2
Horse	Equus sp.	Equidae	Horses	Mammal	Ungulates	Mixed Land	indet	large	large	Annasminde V (MLF01355)	Annasminde V	settlement	coastal	Bronze age	BA	300,0	500,0	400,0	133	532000	Morin et al 2022 & http://traditionalanimalfoods.org/mammals/domesticated/#horse-e (Kuhnlein & Humphries 2017)	2000	15960	58	3
Horse	Equus sp.	Equidae	Horses	Mammal	Ungulates	Mixed Land	indet	large	large	Finlandsvej II (MLF02548)	Finlandsvej II	settlement	coastal	Neolithic-Iron Age	NeoBA	300,0	500,0	400,0	133	532000	Morin et al 2022 & http://traditionalanimalfoods.org/mammals/domesticated/#horse-e (Kuhnlein & Humphries 2017)	2000	15960	28	2
Horse	Equus ferus	Equidae	Horses	Mammal	Ungulates	Mixed Land	indet	large	large	RGS90 (MLF00952)	RGS90	settlement	coastal	Neolithic-Bronze age	BA	300,0	500,0	400,0	133	532000	Morin et al 2022 & http://traditionalanimalfoods.org/mammals/domesticated/#horse-e (Kuhnlein & Humphries 2017)	2000	15960	1	1	Bangsgaard 2016
Horse	Equus ferus	Equidae	Horses	Mammal	Ungulates	Mixed Land	indet	large	large	Strandholm VI (MLF01232-I)	Strandholm VI	settlement	coastal	Bronze age	BA	300,0	500,0	400,0	133	532000	Morin et al 2022 & http://traditionalanimalfoods.org/mammals/domesticated/#horse-e (Kuhnlein & Humphries 2017)	2000	15960	2	1
Horse	Equus sp.	Equidae	Horses	Mammal	Ungulates	Mixed Land	indet	large	large	Syltholm IX (MLF00935-III)	Syltholm IX	settlement	coastal	Early Neolithic-Early Bronze Age	Neo	300,0	500,0	400,0	133	532000	Morin et al 2022 & http://traditionalanimalfoods.org/mammals/domesticated/#horse-e (Kuhnlein & Humphries 2017)	2000	15960	1	1
Lark	Alaudidae sp.	Alaudidae	Larks	Bird	Landbirds	Land	wild	small	small	Syltholm XIII (MLF00939-I)	Syltholm XIII	settlement	coastal	Late Mesolithic-early Neolithic	MesoNeo	0,0	0,8	0,4	94	357		15	1429	1	1
Long-Tailed Duck	Clangula hyemalis	Anatidae	Ducks	Bird	Waterfowl	Coastal	wild	small	small	Syltholm II (MLF00906-III)	Syltholm II	settlement	coastal	Mesolithic-Neolithic	MesoNeo	0,5	1,5	1,0	227	2270	http://traditionalanimalfoods.org/birds/waterfowl/page.aspx?id=6456 (Kuhnlein & Humphries 2017)	30	4540	3	1
Mackerel Shark	Lamniformes	Lamniformes	Mackerel sharks	Fish	Saltwater fish	Marine	wild	large	medium	Syltholm IX (MLF00935-I)	Syltholm IX	settlement	coastal	Early Neolithic-Early Bronze Age	Neo	60,0	140,0	100,0	130	130000	https://www.nutritionvalue.org/Fish%2C_raw%2C_mixed_species%2C_shark_nutritional_value.html?size=100+g	800	9750	3	1
Mouse	Muridae	Muridae	Small rodents	Mammal	Rodents	Forest	wild	small	small	Annas Minde III (MLF01353)	Annasminde III	settlement	coastal	Neolithic-Bronze age	BA	0,0	0,1	0,1	123	74	Morin et al 2022	15	295	2	1
Mouse	Muridae	Muridae	Small rodents	Mammal	Rodents	Forest	wild	small	small	Annasminde IV (MLF01354)	Annasminde IV	settlement	coastal	Neolithic-Bronze age	NeoBA	0,0	0,1	0,1	123	74	Morin et al 2022	15	295	1	1
Mouse	Muridae	Muridae	Small rodents	Mammal	Rodents	Forest	wild	small	small	Syltholm II (MLF00906-I+II+III)	Syltholm II	settlement	coastal	Mesolithic-Neolithic	MesoNeo	0,0	0,1	0,1	123	74	Morin et al 2022	15	295	16	5
Mouse	Muridae	Muridae	Small rodents	Mammal	Rodents	Forest	wild	small	small	Syltholm VII (MLF00933-II)	Syltholm VII	settlement	coastal	Late Palaeolithic-middle Neolithic	Neo	0,0	0,1	0,1	123	74	Morin et al 2022	15	295	5	1
Mouse	Muridae	Muridae	Small rodents	Mammal	Rodents	Forest	wild	small	small	Syltholm X (MLF00936)	Syltholm X	settlement	coastal	Late Mesolithic-early Neolithic	MesoNeo	0,0	0,1	0,1	123	74	Morin et al 2022	15	295	1	1
Northern Gannet	Morus bassanus	Sulidae	Gannets	Bird	Seabirds	Coastal	wild	large	small	Syltholm II (MLF00906-I)	Syltholm II	settlement	coastal	Mesolithic-Neolithic	MesoNeo	2,3	3,6	3,0	142	4189	Morin et al 2022 estimate from various bird species of similar size and biome	100	2513	5	1	Analysis: Pernille Bangsgaard
Old World Flycatcher	Muscicapidae	Muscicapidae	Flycatchers	Bird	Landbirds	Forest	wild	small	small	Syltholm XIII (MLF00939-I)	Syltholm XIII	settlement	coastal	Late Mesolithic-early Neolithic	MesoNeo	0,0	0,0	0,0	94	19		15	75	1	1
Orca	Orcinus orca	Delphinidae	Orcas	Marine Mammal	Cetaceans	Marine	wild	large	large	Syltholm IX (MLF00935-III)	Syltholm IX	settlement	coastal	Early Neolithic-Early Bronze Age	Neo	1300,0	10000,0	5650,0	150	8475000	Used value for seals from Kuhnlein & Humphries 2017	5000	101700	1	1
Passerine	Passeriformes	Passeriformes	Passerines	Bird	Landbirds	Forest	wild	small	small	Syltholm II (MLF00906-II+III)	Syltholm II	settlement	coastal	Mesolithic-Neolithic	MesoNeo	0,3	2,5	1,4	127	1778	Morin et al 2022	50	2134	13	3
Passerine	Passeriformes	Passeriformes	Passerines	Bird	Landbirds	Forest	wild	small	small	Syltholm XIII (MLF00939-I+II)	Syltholm XIII	settlement	coastal	Late Mesolithic-early Neolithic	MesoNeo	0,3	2,5	1,4	127	1778	Morin et al 2022	50	2134	3	2
Pig	Sus sp.	Suidae	Wild boars/domestic pigs	Mammal	Ungulates	Mixed Land	indet	medium	medium	Annas Minde II (MLF01352)	Annasminde II	settlement	coastal	Neolithic-Bronze age	NeoBA	50,0	200,0	125,0	122	152500	https://www.nutritionvalue.org/Game_meat%2C_raw%2C_wild%2C_boar_nutritional_value.html?size=100+g	900	10167	93	1
Pig	Sus sp.	Suidae	Wild boars/domestic pigs	Mammal	Ungulates	Mixed Land	indet	medium	medium	Annasminde IV (MLF01354)	Annasminde IV	settlement	coastal	Neolithic-Bronze age	NeoBA	50,0	200,0	125,0	122	152500	https://www.nutritionvalue.org/Game_meat%2C_raw%2C_wild%2C_boar_nutritional_value.html?size=100+g	900	10167	128	2
Pig	Sus sp.	Suidae	Wild boars/domestic pigs	Mammal	Ungulates	Mixed Land	indet	medium	medium	Annasminde V (MLF01355)	Annasminde V	settlement	coastal	Bronze age	BA	50,0	200,0	125,0	122	152500	https://www.nutritionvalue.org/Game_meat%2C_raw%2C_wild%2C_boar_nutritional_value.html?size=100+g	900	10167	44	1
Pig	Sus sp.	Suidae	Wild boars/domestic pigs	Mammal	Ungulates	Mixed Land	indet	medium	medium	Finlandsvej II (MLF02548)	Finlandsvej II	settlement	coastal	Neolithic-Iron Age	NeoBA	50,0	200,0	125,0	122	152500	https://www.nutritionvalue.org/Game_meat%2C_raw%2C_wild%2C_boar_nutritional_value.html?size=100+g	900	10167	10	1
Pig	Sus sp.	Suidae	Wild boars/domestic pigs	Mammal	Ungulates	Mixed Land	indet	medium	medium	Gokartbane (MLF01333)	Gokartbane	settlement	coastal	Middle Neolithic	Neo	50,0	200,0	125,0	122	152500	https://www.nutritionvalue.org/Game_meat%2C_raw%2C_wild%2C_boar_nutritional_value.html?size=100+g	900	10167	43	2
Pig	Sus sp.	Suidae	Wild boars/domestic pigs	Mammal	Ungulates	Mixed Land	indet	medium	medium	RGS90 (MLF00952)	RGS90	settlement	coastal	Neolithic-Bronze age	BA	50,0	200,0	125,0	122	152500	https://www.nutritionvalue.org/Game_meat%2C_raw%2C_wild%2C_boar_nutritional_value.html?size=100+g	900	10167	6	1	Bangsgaard 2016
Pig	Sus sp.	Suidae	Wild boars/domestic pigs	Mammal	Ungulates	Mixed Land	indet	medium	medium	Strandholm I (MLF00909-I+II)	Strandholm I	settlement	coastal	Neolithic	Neo	50,0	200,0	125,0	122	152500	https://www.nutritionvalue.org/Game_meat%2C_raw%2C_wild%2C_boar_nutritional_value.html?size=100+g	900	10167	36	3
Pig	Sus sp.	Suidae	Wild boars/domestic pigs	Mammal	Ungulates	Mixed Land	indet	medium	medium	Strandholm V (MLF01182)	Strandholm V	settlement	coastal	Neolithic-Bronze age	Neo	50,0	200,0	125,0	122	152500	https://www.nutritionvalue.org/Game_meat%2C_raw%2C_wild%2C_boar_nutritional_value.html?size=100+g	900	10167	13	2
Pig	Sus sp.	Suidae	Wild boars/domestic pigs	Mammal	Ungulates	Mixed Land	indet	medium	medium	Strandholm VI (MLF01232-I)	Strandholm VI	settlement	coastal	Bronze age	BA	50,0	200,0	125,0	122	152500	https://www.nutritionvalue.org/Game_meat%2C_raw%2C_wild%2C_boar_nutritional_value.html?size=100+g	900	10167	4	2
Pig	Sus sp.	Suidae	Wild boars/domestic pigs	Mammal	Ungulates	Mixed Land	indet	medium	medium	Syltholm II (MLF00906-I+II+III)	Syltholm II	settlement	coastal	Mesolithic-Neolithic	MesoNeo	50,0	200,0	125,0	122	152500	https://www.nutritionvalue.org/Game_meat%2C_raw%2C_wild%2C_boar_nutritional_value.html?size=100+g	900	10167	310	13	Analysis + MNI: Pernille Bangsgaard
Pig	Sus sp.	Suidae	Wild boars/domestic pigs	Mammal	Ungulates	Mixed Land	indet	medium	medium	Syltholm IX (MLF00935-I+II+III)	Syltholm IX	settlement	coastal	Early Neolithic-Early Bronze Age	Neo	50,0	200,0	125,0	122	152500	https://www.nutritionvalue.org/Game_meat%2C_raw%2C_wild%2C_boar_nutritional_value.html?size=100+g	900	10167	63	6
Pig	Sus sp.	Suidae	Wild boars/domestic pigs	Mammal	Ungulates	Mixed Land	indet	medium	medium	Syltholm V (MLF00910)	Syltholm V	settlement	coastal	Late Mesolithic-Neolithic	MesoNeo	50,0	200,0	125,0	122	152500	https://www.nutritionvalue.org/Game_meat%2C_raw%2C_wild%2C_boar_nutritional_value.html?size=100+g	900	10167	1	1
Pig	Sus sp.	Suidae	Wild boars/domestic pigs	Mammal	Ungulates	Mixed Land	indet	medium	medium	Syltholm VII (MLF00933-II)	Syltholm VII	settlement	coastal	Late Palaeolithic-middle Neolithic	Neo	50,0	200,0	125,0	122	152500	https://www.nutritionvalue.org/Game_meat%2C_raw%2C_wild%2C_boar_nutritional_value.html?size=100+g	900	10167	8	1
Pig	Sus sp.	Suidae	Wild boars/domestic pigs	Mammal	Ungulates	Mixed Land	indet	medium	medium	Syltholm X (MLF00936)	Syltholm X	settlement	coastal	Late Mesolithic-early Neolithic	MesoNeo	50,0	200,0	125,0	122	152500	https://www.nutritionvalue.org/Game_meat%2C_raw%2C_wild%2C_boar_nutritional_value.html?size=100+g	900	10167	66	3
Pig	Sus sp.	Suidae	Wild boars/domestic pigs	Mammal	Ungulates	Mixed Land	indet	medium	medium	Syltholm XIII (MLF00939-I+II)	Syltholm XIII	settlement	coastal	Late Mesolithic-early Neolithic	MesoNeo	50,0	200,0	125,0	122	152500	https://www.nutritionvalue.org/Game_meat%2C_raw%2C_wild%2C_boar_nutritional_value.html?size=100+g	900	10167	14	2
Pig	Sus sp.	Suidae	Wild boars/domestic pigs	Mammal	Ungulates	Mixed Land	indet	medium	medium	Syltholm XIV (MLF00940)	Syltholm XIV	settlement	coastal	Early Mesolithic-Late Mesolithic	Meso	50,0	200,0	125,0	122	152500	https://www.nutritionvalue.org/Game_meat%2C_raw%2C_wild%2C_boar_nutritional_value.html?size=100+g	900	10167	24	3
Pike	Esox lucius	Esocidae	Pikes	Fish	Fish	Freshwater	wild	large	small	Strandholm I (MLF00909-II)	Strandholm I	settlement	coastal	Neolithic	Neo	2,0	20,0	11,0	85	9350	https://www.nutritionvalue.org/Fish%2C_raw%2C_northern%2C_pike_nutritional_value.html?size=100+g OR https://www.nutritionvalue.org/Fish%2C_raw%2C_northern%2C_pike_nutritional_value.html?size=100+g	50	11220	1	1
Pike	Esox lucius	Esocidae	Pikes	Fish	Fish	Freshwater	wild	large	small	Strandholm VI (MLF01232-I)	Strandholm VI	settlement	coastal	Bronze age	BA	2,0	20,0	11,0	85	9350	https://www.nutritionvalue.org/Fish%2C_raw%2C_northern%2C_pike_nutritional_value.html?size=100+g OR https://www.nutritionvalue.org/Fish%2C_raw%2C_northern%2C_pike_nutritional_value.html?size=100+g	50	11220	1	1
Pike	Esox lucius	Esocidae	Pikes	Fish	Fish	Freshwater	wild	large	small	Syltholm IX (MLF00935-II)	Syltholm IX	settlement	coastal	Early Neolithic-Early Bronze Age	Neo	2,0	20,0	11,0	85	9350	https://www.nutritionvalue.org/Fish%2C_raw%2C_northern%2C_pike_nutritional_value.html?size=100+g OR https://www.nutritionvalue.org/Fish%2C_raw%2C_northern%2C_pike_nutritional_value.html?size=100+g	50	11220	1	indet
Plover/Dotterel/Lapwing	Charadriidae sp.	Charadriidae	Plovers/dotterels/lapwings	Bird	Waders/Shorebirds	Coastal	wild	small	small	Syltholm II (MLF00906-I)	Syltholm II	settlement	coastal	Mesolithic-Neolithic	MesoNeo	0,1	0,5	0,3	94	263		15	1053	1	1	Analysis: Pernille Bangsgaard
Rat	Rattus sp.	Muridae	Small rodents	Mammal	Rodents	Land	wild	medium	small	Annasminde IV (MLF01354)	Annasminde IV	settlement	coastal	Neolithic-Bronze age	NeoBA	0,0	0,1	0,1	123	74	Morin et al 2022	15	295	1	1
Rat	Rattus sp.	Muridae	Small rodents	Mammal	Rodents	Land	wild	medium	small	Syltholm IX (MLF00935-I)	Syltholm IX	settlement	coastal	Early Neolithic-Early Bronze Age	Neo	0,0	0,1	0,1	123	74	Morin et al 2022	15	295	1	1
Red Deer	Cervus elaphus	Cervidae	Red deer	Mammal	Ungulates	Mixed Land	wild	large	large	Annas Minde II (MLF01352)	Annasminde II	settlement	coastal	Neolithic-Bronze age	NeoBA	120,0	240,0	180,0	120	216000	https://www.nutritionvalue.org/Game_meat%2C_raw%2C_deer_nutritional_value.html?size=100%20g	950	13642	2	1
Red Deer	Cervus elaphus	Cervidae	Red deer	Mammal	Ungulates	Mixed Land	wild	large	large	Annasminde IV (MLF01354)	Annasminde IV	settlement	coastal	Neolithic-Bronze age	NeoBA	120,0	240,0	180,0	120	216000	https://www.nutritionvalue.org/Game_meat%2C_raw%2C_deer_nutritional_value.html?size=100%20g	950	13642	5	1
Red Deer	Cervus elaphus	Cervidae	Red deer	Mammal	Ungulates	Mixed Land	wild	large	large	Annasminde V (MLF01355)	Annasminde V	settlement	coastal	Bronze age	BA	120,0	240,0	180,0	120	216000	https://www.nutritionvalue.org/Game_meat%2C_raw%2C_deer_nutritional_value.html?size=100%20g	950	13642	2	1
Red Deer	Cervus elaphus	Cervidae	Red deer	Mammal	Ungulates	Mixed Land	wild	large	large	Finlandsvej II (MLF02548)	Finlandsvej II	settlement	coastal	Neolithic-Iron Age	NeoBA	120,0	240,0	180,0	120	216000	https://www.nutritionvalue.org/Game_meat%2C_raw%2C_deer_nutritional_value.html?size=100%20g	950	13642	1	1
Red Deer	Cervus elaphus	Cervidae	Red deer	Mammal	Ungulates	Mixed Land	wild	large	large	Strandholm I (MLF00909-I+II)	Strandholm I	settlement	coastal	Neolithic	Neo	120,0	240,0	180,0	120	216000	https://www.nutritionvalue.org/Game_meat%2C_raw%2C_deer_nutritional_value.html?size=100%20g	950	13642	21	2
Red Deer	Cervus elaphus	Cervidae	Red deer	Mammal	Ungulates	Mixed Land	wild	large	large	Syltholm II (MLF00906-I+II+III)	Syltholm II	settlement	coastal	Mesolithic-Neolithic	MesoNeo	120,0	240,0	180,0	120	216000	https://www.nutritionvalue.org/Game_meat%2C_raw%2C_deer_nutritional_value.html?size=100%20g	950	13642	190	10	Analysis + MNI: Pernille Bangsgaard
Red Deer	Cervus elaphus	Cervidae	Red deer	Mammal	Ungulates	Mixed Land	wild	large	large	Syltholm IX (MLF00935-I+II+III)	Syltholm IX	settlement	coastal	Early Neolithic-Early Bronze Age	Neo	120,0	240,0	180,0	120	216000	https://www.nutritionvalue.org/Game_meat%2C_raw%2C_deer_nutritional_value.html?size=100%20g	950	13642	15	3
Red Deer	Cervus elaphus	Cervidae	Red deer	Mammal	Ungulates	Mixed Land	wild	large	large	Syltholm VII (MLF00933-II+III)	Syltholm VII	settlement	coastal	Late Palaeolithic-middle Neolithic	Neo	120,0	240,0	180,0	120	216000	https://www.nutritionvalue.org/Game_meat%2C_raw%2C_deer_nutritional_value.html?size=100%20g	950	13642	28	2
Red Deer	Cervus elaphus	Cervidae	Red deer	Mammal	Ungulates	Mixed Land	wild	large	large	Syltholm X (MLF00936)	Syltholm X	settlement	coastal	Late Mesolithic-early Neolithic	MesoNeo	120,0	240,0	180,0	120	216000	https://www.nutritionvalue.org/Game_meat%2C_raw%2C_deer_nutritional_value.html?size=100%20g	950	13642	3	1
Red Deer	Cervus elaphus	Cervidae	Red deer	Mammal	Ungulates	Mixed Land	wild	large	large	Syltholm XIII (MLF00939-I)	Syltholm XIII	settlement	coastal	Late Mesolithic-early Neolithic	MesoNeo	120,0	240,0	180,0	120	216000	https://www.nutritionvalue.org/Game_meat%2C_raw%2C_deer_nutritional_value.html?size=100%20g	950	13642	7	1
Red Deer	Cervus elaphus	Cervidae	Red deer	Mammal	Ungulates	Mixed Land	wild	large	large	Syltholm XIV (MLF00940)	Syltholm XIV	settlement	coastal	Early Mesolithic-Late Mesolithic	Meso	120,0	240,0	180,0	120	216000	https://www.nutritionvalue.org/Game_meat%2C_raw%2C_deer_nutritional_value.html?size=100%20g	950	13642	36	4
Red Fox	Vulpes vulpes	Canidae	Red foxes	Mammal	Carnivores	Land	wild	small	small	Annasminde IV (MLF01354)	Annasminde IV	settlement	coastal	Neolithic-Bronze age	NeoBA	4,5	11,0	7,8	118	9145	Morin et al 2022 & http://traditionalanimalfoods.org/mammals/furbearers/page.aspx?id=6367 (Kuhnlein & Humphries 2017)	300	1829	28	1
Red Fox	Vulpes vulpes	Canidae	Red foxes	Mammal	Carnivores	Land	wild	small	small	Syltholm II (MLF00906-I+III)	Syltholm II	settlement	coastal	Mesolithic-Neolithic	MesoNeo	4,5	11,0	7,8	118	9145	Morin et al 2022 & http://traditionalanimalfoods.org/mammals/furbearers/page.aspx?id=6367 (Kuhnlein & Humphries 2017)	300	1829	18	3	Analysis + MNI: Pernille Bangsgaard
Red Squirrel	Sciurus vulgaris	Sciuridae	Squirrels	Mammal	Rodents	Forest	wild	small	small	Syltholm II (MLF00906-II)	Syltholm II	settlement	coastal	Mesolithic-Neolithic	MesoNeo	0,0	0,1	0,1	117	70	Morin et al 2022	15	281	1	1
Red Squirrel	Sciurus vulgaris	Sciuridae	Squirrels	Mammal	Rodents	Forest	wild	small	small	Syltholm VII (MLF00933-II)	Syltholm VII	settlement	coastal	Late Palaeolithic-middle Neolithic	Neo	0,0	0,1	0,1	117	70	Morin et al 2022	15	281	2	1
Red-Throated Diver	Gavia stellata	Gaviidae	Divers	Bird	Waterfowl	Coastal	wild	medium	small	Syltholm II (MLF00906-III)	Syltholm II	settlement	coastal	Mesolithic-Neolithic	MesoNeo	1,0	2,7	1,9	100	1850		70	1586	1	1
Ringed Seal	Phoca hispida	Phocoidea	Seals	Marine Mammal	True seals	Marine	wild	medium	medium	Syltholm II (MLF00906-III)	Syltholm II	settlement	coastal	Mesolithic-Neolithic	MesoNeo	55,0	170,0	112,5	150	168750	An approximate number based on multiple species and body parts in raw form from http://traditionalanimalfoods.org/mammals/seals-sealions-walrus/page.aspx?id=6392#harp-e (Kuhnlein & Humphries 2017)	900	11250	3	1
Ringed Seal	Phoca hispida	Phocoidea	Seals	Marine Mammal	True seals	Marine	wild	medium	medium	Syltholm IX (MLF00935-I)	Syltholm IX	settlement	coastal	Early Neolithic-Early Bronze Age	Neo	55,0	170,0	112,5	150	168750	An approximate number based on multiple species and body parts in raw form from http://traditionalanimalfoods.org/mammals/seals-sealions-walrus/page.aspx?id=6392#harp-e (Kuhnlein & Humphries 2017)	900	11250	1	1
Roe Deer	Capreolus capreolus	Cervidae	Roe deer	Mammal	Ungulates	Mixed Land	wild	medium	medium	Annas Minde II (MLF01352)	Annasminde II	settlement	coastal	Neolithic-Bronze age	NeoBA	19,0	34,0	26,5	120	31800	https://www.nutritionvalue.org/Game_meat%2C_raw%2C_deer_nutritional_value.html?size=100%20g	500	3816	2	1
Roe Deer	Capreolus capreolus	Cervidae	Roe deer	Mammal	Ungulates	Mixed Land	wild	medium	medium	Annas Minde III (MLF01353)	Annasminde III	settlement	coastal	Neolithic-Bronze age	BA	19,0	34,0	26,5	120	31800	https://www.nutritionvalue.org/Game_meat%2C_raw%2C_deer_nutritional_value.html?size=100%20g	500	3816	5	1
Roe Deer	Capreolus capreolus	Cervidae	Roe deer	Mammal	Ungulates	Mixed Land	wild	medium	medium	Annasminde IV (MLF01354)	Annasminde IV	settlement	coastal	Neolithic-Bronze age	NeoBA	19,0	34,0	26,5	120	31800	https://www.nutritionvalue.org/Game_meat%2C_raw%2C_deer_nutritional_value.html?size=100%20g	500	3816	3	2
Roe Deer	Capreolus capreolus	Cervidae	Roe deer	Mammal	Ungulates	Mixed Land	wild	medium	medium	Gokartbane (MLF01333)	Gokartbane	settlement	coastal	Middle Neolithic	Neo	19,0	34,0	26,5	120	31800	https://www.nutritionvalue.org/Game_meat%2C_raw%2C_deer_nutritional_value.html?size=100%20g	500	3816	2	1
Roe Deer	Capreolus capreolus	Cervidae	Roe deer	Mammal	Ungulates	Mixed Land	wild	medium	medium	Strandholm I (MLF00909-II)	Strandholm I	settlement	coastal	Neolithic	Neo	19,0	34,0	26,5	120	31800	https://www.nutritionvalue.org/Game_meat%2C_raw%2C_deer_nutritional_value.html?size=100%20g	500	3816	8	1
Roe Deer	Capreolus capreolus	Cervidae	Roe deer	Mammal	Ungulates	Mixed Land	wild	medium	medium	Syltholm II (MLF00906-I+II+III)	Syltholm II	settlement	coastal	Mesolithic-Neolithic	MesoNeo	19,0	34,0	26,5	120	31800	https://www.nutritionvalue.org/Game_meat%2C_raw%2C_deer_nutritional_value.html?size=100%20g	500	3816	112	7	Analysis + MNI: Pernille Bangsgaard
Roe Deer	Capreolus capreolus	Cervidae	Roe deer	Mammal	Ungulates	Mixed Land	wild	medium	medium	Syltholm IX (MLF00935-I+II+III)	Syltholm IX	settlement	coastal	Early Neolithic-Early Bronze Age	Neo	19,0	34,0	26,5	120	31800	https://www.nutritionvalue.org/Game_meat%2C_raw%2C_deer_nutritional_value.html?size=100%20g	500	3816	10	3
Roe Deer	Capreolus capreolus	Cervidae	Roe deer	Mammal	Ungulates	Mixed Land	wild	medium	medium	Syltholm VII (MLF00933-II)	Syltholm VII	settlement	coastal	Late Palaeolithic-middle Neolithic	Neo	19,0	34,0	26,5	120	31800	https://www.nutritionvalue.org/Game_meat%2C_raw%2C_deer_nutritional_value.html?size=100%20g	500	3816	8	1
Roe Deer	Capreolus capreolus	Cervidae	Roe deer	Mammal	Ungulates	Mixed Land	wild	medium	medium	Syltholm X (MLF00936)	Syltholm X	settlement	coastal	Late Mesolithic-early Neolithic	MesoNeo	19,0	34,0	26,5	120	31800	https://www.nutritionvalue.org/Game_meat%2C_raw%2C_deer_nutritional_value.html?size=100%20g	500	3816	4	1
Roe Deer	Capreolus capreolus	Cervidae	Roe deer	Mammal	Ungulates	Mixed Land	wild	medium	medium	Syltholm XIII (MLF00939-I+II)	Syltholm XIII	settlement	coastal	Late Mesolithic-early Neolithic	MesoNeo	19,0	34,0	26,5	120	31800	https://www.nutritionvalue.org/Game_meat%2C_raw%2C_deer_nutritional_value.html?size=100%20g	500	3816	6	2
Roe Deer	Capreolus capreolus	Cervidae	Roe deer	Mammal	Ungulates	Mixed Land	wild	medium	medium	Syltholm XIV (MLF00940)	Syltholm XIV	settlement	coastal	Early Mesolithic-Late Mesolithic	Meso	19,0	34,0	26,5	120	31800	https://www.nutritionvalue.org/Game_meat%2C_raw%2C_deer_nutritional_value.html?size=100%20g	500	3816	18	3
Scoter	Melanitta sp	Anatidae	Scoters	Bird	Waterfowl	Coastal	wild	small	small	Syltholm II (MLF00906-III)	Syltholm II	settlement	coastal	Mesolithic-Neolithic	MesoNeo	0,9	1,1	1,0	84	840	Morin et al 2022	30	1680	1	1
Seahorse/Pipefish/Seadragon	Syngnathidae	Syngnathidae	Seahorses/pipefishes/seadragons	Fish	Fish	Marine	wild	small	small	Syltholm VII (MLF00933-II)	Syltholm VII	settlement	coastal	Late Palaeolithic-middle Neolithic	Neo	0,1	0,2	0,1	50	65	Inferred value	15	260	5	indet
Seal	Phoca/Halichoerus sp	Phocoidea	Seals	Marine Mammal	True seals	Marine	wild	medium	medium	Strandholm I (MLF00909-II)	Strandholm I	settlement	coastal	Neolithic	Neo	90,0	300,0	195,0	150	292500	An approximate number based on multiple species and body parts in raw form from http://traditionalanimalfoods.org/mammals/seals-sealions-walrus/page.aspx?id=6392#harp-e (Kuhnlein & Humphries 2017)	1100	15955	3	2
Seal	Phoca sp.	Phocoidea	Seals	Marine Mammal	True seals	Marine	wild	medium	medium	Strandholm V (MLF01182)	Strandholm V	settlement	coastal	Neolithic-Bronze age	Neo	90,0	300,0	195,0	150	292500	An approximate number based on multiple species and body parts in raw form from http://traditionalanimalfoods.org/mammals/seals-sealions-walrus/page.aspx?id=6392#harp-e (Kuhnlein & Humphries 2017)	1100	15955	1	1
Seal	Phoca sp.	Phocoidea	Seals	Marine Mammal	True seals	Marine	wild	medium	medium	Syltholm II (MLF00906-II+III)	Syltholm II	settlement	coastal	Mesolithic-Neolithic	MesoNeo	90,0	300,0	195,0	150	292500	An approximate number based on multiple species and body parts in raw form from http://traditionalanimalfoods.org/mammals/seals-sealions-walrus/page.aspx?id=6392#harp-e (Kuhnlein & Humphries 2017)	1100	15955	13	2
Seal	Phoca/Halichoerus sp	Phocoidea	Seals	Marine Mammal	True seals	Marine	wild	medium	medium	Syltholm IX (MLF00935-II)	Syltholm IX	settlement	coastal	Early Neolithic-Early Bronze Age	Neo	90,0	300,0	195,0	150	292500	An approximate number based on multiple species and body parts in raw form from http://traditionalanimalfoods.org/mammals/seals-sealions-walrus/page.aspx?id=6392#harp-e (Kuhnlein & Humphries 2017)	1100	15955	1	1
Seal	Phoca sp.	Phocoidea	Seals	Marine Mammal	True seals	Marine	wild	medium	medium	Syltholm XIII (MLF00939-I+II)	Syltholm XIII	settlement	coastal	Late Mesolithic-early Neolithic	MesoNeo	90,0	300,0	195,0	150	292500	An approximate number based on multiple species and body parts in raw form from http://traditionalanimalfoods.org/mammals/seals-sealions-walrus/page.aspx?id=6392#harp-e (Kuhnlein & Humphries 2017)	1100	15955	13	2
Sheep/Goat	Ovis/capra	Bovidae	Sheep/goats	Mammal	Ungulates	Mixed Land	domestic	medium	medium	Annas Minde II (MLF01352)	Annasminde II	settlement	coastal	Neolithic-Bronze age	NeoBA	45,0	100,0	72,5	109	79025	https://www.nutritionvalue.org/Game_meat%2C_raw%2C_goat_nutritional_value.html?size=100+g	700	6774	87	3
Sheep/Goat	Ovis/capra	Bovidae	Sheep/goats	Mammal	Ungulates	Mixed Land	domestic	medium	medium	Annas Minde III (MLF01353)	Annasminde III	settlement	coastal	Neolithic-Bronze age	BA	45,0	100,0	72,5	109	79025	https://www.nutritionvalue.org/Game_meat%2C_raw%2C_goat_nutritional_value.html?size=100+g	700	6774	56	2
Sheep/Goat	Ovis/capra	Bovidae	Sheep/goats	Mammal	Ungulates	Mixed Land	domestic	medium	medium	Annasminde IV (MLF01354)	Annasminde IV	settlement	coastal	Neolithic-Bronze age	NeoBA	45,0	100,0	72,5	109	79025	https://www.nutritionvalue.org/Game_meat%2C_raw%2C_goat_nutritional_value.html?size=100+g	700	6774	67	2
Sheep/Goat	Ovis/capra	Bovidae	Sheep/goats	Mammal	Ungulates	Mixed Land	domestic	medium	medium	Annasminde V (MLF01355)	Annasminde V	settlement	coastal	Bronze age	BA	45,0	100,0	72,5	109	79025	https://www.nutritionvalue.org/Game_meat%2C_raw%2C_goat_nutritional_value.html?size=100+g	700	6774	43	1
Sheep/Goat	Ovis/capra	Bovidae	Sheep/goats	Mammal	Ungulates	Mixed Land	domestic	medium	medium	Finlandsvej II (MLF02548)	Finlandsvej II	settlement	coastal	Neolithic-Iron Age	NeoBA	45,0	100,0	72,5	109	79025	https://www.nutritionvalue.org/Game_meat%2C_raw%2C_goat_nutritional_value.html?size=100+g	700	6774	26	1
Sheep/Goat	Ovis/capra	Bovidae	Sheep/goats	Mammal	Ungulates	Mixed Land	domestic	medium	medium	Gokartbane (MLF01333)	Gokartbane	settlement	coastal	Middle Neolithic	Neo	45,0	100,0	72,5	109	79025	https://www.nutritionvalue.org/Game_meat%2C_raw%2C_goat_nutritional_value.html?size=100+g	700	6774	11	1
Sheep/Goat	Ovis/capra	Bovidae	Sheep/goats	Mammal	Ungulates	Mixed Land	domestic	medium	medium	RGS90 (MLF00952)	RGS90	settlement	coastal	Neolithic-Bronze age	BA	45,0	100,0	72,5	109	79025	https://www.nutritionvalue.org/Game_meat%2C_raw%2C_goat_nutritional_value.html?size=100+g	700	6774	1	1	Bangsgaard 2016
Sheep/Goat	Ovis/capra	Bovidae	Sheep/goats	Mammal	Ungulates	Mixed Land	domestic	medium	medium	Strandholm I (MLF00909-I+II)	Strandholm I	settlement	coastal	Neolithic	Neo	45,0	100,0	72,5	109	79025	https://www.nutritionvalue.org/Game_meat%2C_raw%2C_goat_nutritional_value.html?size=100+g	700	6774	23	3
Sheep/Goat	Ovis/capra	Bovidae	Sheep/goats	Mammal	Ungulates	Mixed Land	domestic	medium	medium	Strandholm V (MLF01182)	Strandholm V	settlement	coastal	Neolithic-Bronze age	Neo	45,0	100,0	72,5	109	79025	https://www.nutritionvalue.org/Game_meat%2C_raw%2C_goat_nutritional_value.html?size=100+g	700	6774	1	1
Sheep/Goat	Ovis/capra	Bovidae	Domestic sheep	Mammal	Ungulates	Mixed Land	domestic	medium	medium	Strandholm VI (MLF01232-I)	Strandholm VI	settlement	coastal	Bronze age	BA	45,0	100,0	72,5	109	79025	https://www.nutritionvalue.org/Game_meat%2C_raw%2C_goat_nutritional_value.html?size=100+g	700	6774	11	3
Sheep/Goat	Ovis/capra	Bovidae	Sheep/goats	Mammal	Ungulates	Mixed Land	domestic	medium	medium	Syltholm II (MLF00906-I+II+III)	Syltholm II	settlement	coastal	Mesolithic-Neolithic	MesoNeo	45,0	100,0	72,5	109	79025	https://www.nutritionvalue.org/Game_meat%2C_raw%2C_goat_nutritional_value.html?size=100+g	700	6774	41	3	Analysis + MNI: Pernille Bangsgaard
Sheep/Goat	Ovis/capra	Bovidae	Sheep/goats	Mammal	Ungulates	Mixed Land	domestic	medium	medium	Syltholm IX (MLF00935-I+II+III)	Syltholm IX	settlement	coastal	Early Neolithic-Early Bronze Age	Neo	45,0	100,0	72,5	109	79025	https://www.nutritionvalue.org/Game_meat%2C_raw%2C_goat_nutritional_value.html?size=100+g	700	6774	26	4
Sheep/Goat	Ovis/capra	Bovidae	Sheep/goats	Mammal	Ungulates	Mixed Land	domestic	medium	medium	Syltholm X (MLF00936)	Syltholm X	settlement	coastal	Late Mesolithic-early Neolithic	MesoNeo	45,0	100,0	72,5	109	79025	https://www.nutritionvalue.org/Game_meat%2C_raw%2C_goat_nutritional_value.html?size=100+g	700	6774	3	1
Sheep/Goat	Ovis/capra	Bovidae	Sheep/goats	Mammal	Ungulates	Mixed Land	domestic	medium	medium	Syltholm XIII (MLF00939-I)	Syltholm XIII	settlement	coastal	Late Mesolithic-early Neolithic	MesoNeo	45,0	100,0	72,5	109	79025	https://www.nutritionvalue.org/Game_meat%2C_raw%2C_goat_nutritional_value.html?size=100+g	700	6774	3	1
Shorthorn Sculpin	Myoxocephalus scorpius	Cottidae	Shortern sculpins	Fish	Saltwater fish	Marine	wild	small	small	Annasminde IV (MLF01354)	Annasminde IV	settlement	coastal	Neolithic-Bronze age	NeoBA	0,1	0,5	0,3	97	291	http://traditionalanimalfoods.org/fish/saltwater/page.aspx?id=6438 (Kuhnlein & Humphries 2017)	15	1164	2	indet
Shorthorn Sculpin	Myoxocephalus scorpius	Cottidae	Shortern sculpins	Fish	Saltwater fish	Marine	wild	small	small	Strandholm VI (MLF01232-I)	Strandholm VI	settlement	coastal	Bronze age	BA	0,1	0,5	0,3	97	291	http://traditionalanimalfoods.org/fish/saltwater/page.aspx?id=6438 (Kuhnlein & Humphries 2017)	15	1164	1	1
Shorthorn Sculpin	Myoxocephalus scorpius	Cottidae	Shortern sculpins	Fish	Saltwater fish	Marine	wild	small	small	Syltholm II (MLF00906-II+III)	Syltholm II	settlement	coastal	Mesolithic-Neolithic	MesoNeo	0,1	0,5	0,3	97	291	http://traditionalanimalfoods.org/fish/saltwater/page.aspx?id=6438 (Kuhnlein & Humphries 2017)	15	1164	67	indet
Shorthorn Sculpin	Myoxocephalus scorpius	Cottidae	Shortern sculpins	Fish	Saltwater fish	Marine	wild	small	small	Syltholm VII (MLF00933-II)	Syltholm VII	settlement	coastal	Late Palaeolithic-middle Neolithic	Neo	0,1	0,5	0,3	97	291	http://traditionalanimalfoods.org/fish/saltwater/page.aspx?id=6438 (Kuhnlein & Humphries 2017)	15	1164	11	indet
Shorthorn Sculpin	Myoxocephalus scorpius	Cottidae	Shortern sculpins	Fish	Saltwater fish	Marine	wild	small	small	Syltholm X (MLF00936)	Syltholm X	settlement	coastal	Late Mesolithic-early Neolithic	MesoNeo	0,1	0,5	0,3	97	291	http://traditionalanimalfoods.org/fish/saltwater/page.aspx?id=6438 (Kuhnlein & Humphries 2017)	15	1164	1	1
Shorthorn Sculpin	Myoxocephalus scorpius	Cottidae	Shortern sculpins	Fish	Saltwater fish	Marine	wild	small	small	Syltholm XIII (MLF00939-I)	Syltholm XIII	settlement	coastal	Late Mesolithic-early Neolithic	MesoNeo	0,1	0,5	0,3	97	291	http://traditionalanimalfoods.org/fish/saltwater/page.aspx?id=6438 (Kuhnlein & Humphries 2017)	15	1164	1	1
Snake	Serpentes	Serpentes	Snakes	Reptile	Reptiles	Land	wild	small	small	Syltholm II (MLF00906-II)	Syltholm II	settlement	coastal	Mesolithic-Neolithic	MesoNeo	0,1	2,0	1,0	108	1112	https://www.nutritionvalue.org/Game_meat%2C_raw%2C_deer_nutritional_value.html?size=100%20g	20	3337	1	1
Spiny Dogfish	Squalus acanthias	Squalidae	Spiny dogfish	Fish	Fish	Marine	wild	medium	small	Syltholm IX (MLF00935-I)	Syltholm IX	settlement	coastal	Early Neolithic-Early Bronze Age	Neo	5,0	10,0	7,5	167	12525	http://traditionalanimalfoods.org/fish.aspx (Kuhnlein & Humphries 2017)	50	15030	1	1
Spiny Dogfish	Squalus acanthias	Squalidae	Spiny dogfish	Fish	Fish	Marine	wild	medium	small	Syltholm XIII (MLF00939-I)	Syltholm XIII	settlement	coastal	Late Mesolithic-early Neolithic	MesoNeo	5,0	10,0	7,5	167	12525	http://traditionalanimalfoods.org/fish.aspx (Kuhnlein & Humphries 2017)	50	15030	2	1
Swan	Cygnus sp.	Anatidae	Swans	Bird	Waterfowl	Wetland	wild	large	small	Strandholm I (MLF00909-II)	Strandholm I	settlement	coastal	Neolithic	Neo	7,0	15,0	11,0	130	14300	Morin et al 2022	250	3432	1	1
Swan	Cygnus sp.	Anatidae	Swans	Bird	Waterfowl	Wetland	wild	large	small	Syltholm II (MLF00906-I+II+III)	Syltholm II	settlement	coastal	Mesolithic-Neolithic	MesoNeo	7,0	15,0	11,0	130	14300	Morin et al 2022	250	3432	25	5	Analysis: Pernille Bangsgaard
Swan	Cygnus sp.	Anatidae	Swans	Bird	Waterfowl	Wetland	wild	large	small	Syltholm IX (MLF00935-I+II)	Syltholm IX	settlement	coastal	Early Neolithic-Early Bronze Age	Neo	7,0	15,0	11,0	130	14300	Morin et al 2022	250	3432	3	2
Swan	Cygnus sp.	Anatidae	Swans	Bird	Waterfowl	Wetland	wild	large	small	Syltholm X (MLF00936)	Syltholm X	settlement	coastal	Late Mesolithic-early Neolithic	MesoNeo	7,0	15,0	11,0	130	14300	Morin et al 2022	250	3432	3	1
Swan	Cygnus sp.	Anatidae	Swans	Bird	Waterfowl	Wetland	wild	large	small	Syltholm XIII (MLF00939-I)	Syltholm XIII	settlement	coastal	Late Mesolithic-early Neolithic	MesoNeo	7,0	15,0	11,0	130	14300	Morin et al 2022	250	3432	5	1
Tern	Sterninae	Laridae	Terns	Bird	Waders/Shorebirds	Coastal	wild	small	small	Syltholm X (MLF00936)	Syltholm X	settlement	coastal	Late Mesolithic-early Neolithic	MesoNeo	0,1	0,2	0,1	132	172	Morin et al 2022	15	686	1	1
Three-Spined Stickleback	Gasterosteus aculeatus	Gasteristeidae	Three-spined sticklebacks	Fish	Freshwater fish	Mixed water	wild	small	small	Strandholm VI (MLF01232-I)	Strandholm VI	settlement	coastal	Bronze age	BA	0,0	0,0	0,0	50	10	Inferred value	10	60	1	1
Three-Spined Stickleback	Gasterosteus aculeatus	Gasteristeidae	Three-spined sticklebacks	Fish	Freshwater fish	Mixed water	wild	small	small	Syltholm II (MLF00906-II+III)	Syltholm II	settlement	coastal	Mesolithic-Neolithic	MesoNeo	0,0	0,0	0,0	50	10	Inferred value	10	60	21	indet
Three-Spined Stickleback	Gasterosteus aculeatus	Gasteristeidae	Three-spined sticklebacks	Fish	Freshwater fish	Mixed water	wild	small	small	Syltholm VII (MLF00933-II+III)	Syltholm VII	settlement	coastal	Late Palaeolithic-middle Neolithic	Neo	0,0	0,0	0,0	50	10	Inferred value	10	60	6	1
Toad	Bufo sp.	Anura	Frogs/toads	Amphibians	Amphibian	Wetland	wild	small	small	Syltholm II (MLF00906-II)	Syltholm II	settlement	coastal	Mesolithic-Neolithic	MesoNeo	0,0	0,1	0,1	90	45	Morin et al 2022	15	180	1	1
True Frog	Ranidae	Anura	Frogs/toads	Amphibians	Amphibian	Wetland	wild	small	small	Syltholm II (MLF00906-II)	Syltholm II	settlement	coastal	Mesolithic-Neolithic	MesoNeo	0,0	0,1	0,0	69	21	Morin et al 2022	15	83	1	1
True Thrush	Turdus sp	Turdidae	Thrushes	Bird	Landbirds	Forest	wild	small	small	Syltholm II (MLF00906-I+II)	Syltholm II	settlement	coastal	Mesolithic-Neolithic	MesoNeo	0,1	0,1	0,1	94	94		15	376	7	2	Analysis: Pernille Bangsgaard
Tuna	Thunnus thynnus	Scombridae	Tunas	Fish	Fish	Marine	wild	large	medium	Syltholm II (MLF00906-III)	Syltholm II	settlement	coastal	Mesolithic-Neolithic	MesoNeo	10,0	250,0	130,0	144	187200	http://traditionalanimalfoods.org/fish/saltwater/page.aspx?id=6442 (Kuhnlein & Humphries 2017)	1200	9360	1	indet
Turbot	Psetta maxima	Scophthalmidae	Turbots	Fish	Fish	Marine	wild	large	small	Syltholm II (MLF00906-II)	Syltholm II	settlement	coastal	Mesolithic-Neolithic	MesoNeo	0,5	12,0	6,3	95	5938	https://www.nutritionvalue.org/Fish%2C_raw%2C_european%2C_turbot_nutritional_value.html?size=100+g	40	8906	3	indet
Turbot/Brill	Psetta maxima/S. rhombus	Scophthalmidae	Turbots	Fish	Fish	Marine	wild	large	small	Syltholm II (MLF00906-II)	Syltholm II	settlement	coastal	Mesolithic-Neolithic	MesoNeo	0,5	12,0	6,3	95	5938	https://www.nutritionvalue.org/Fish%2C_raw%2C_european%2C_turbot_nutritional_value.html?size=100+g	40	8906	7	indet
Wader/Gull/Auk	Charadriiformes	Alcidae	Gulls	Bird	Waders/Shorebirds	Coastal	wild	large	small	Syltholm IX (MLF00935-III)	Syltholm IX	settlement	coastal	Early Neolithic-Early Bronze Age	Neo	0,5	5,0	2,8	127	3493	Morin et al 2022	100	2096	1	1
Wading Bird	Calidris sp.	Alcidae	Waders	Bird	Waders/Shorebirds	Wetland	wild	small	small	Syltholm IX (MLF00935-II)	Syltholm IX	settlement	coastal	Early Neolithic-Early Bronze Age	Neo	0,0	1,2	0,6	94	573		30	1147	1	1
Wagtail/Longclaw/Pipit	Motacillidae	Motacillidae	Wagtails/longclaws/pipits	Bird	Landbirds	Land	wild	small	small	Syltholm XIII (MLF00939-I)	Syltholm XIII	settlement	coastal	Late Mesolithic-early Neolithic	MesoNeo	0,0	0,1	0,1	94	47		15	188	1	1
Warbler/Babbler	Sylviidae	Sylviidae	Warblers/babblers	Bird	Landbirds	Forest	wild	small	small	Syltholm XIII (MLF00939-I)	Syltholm XIII	settlement	coastal	Late Mesolithic-early Neolithic	MesoNeo	0,0	0,0	0,0	94	28		15	113	1	1
Wild Boar	Sus scrofa	Suidae	Wild boars	Mammal	Ungulates	Mixed Land	wild	medium	medium	RGS90 (MLF00952)	RGS90	settlement	coastal	Neolithic-Bronze age	BA	50,0	200,0	125,0	122	152500	https://www.nutritionvalue.org/Game_meat%2C_raw%2C_wild%2C_boar_nutritional_value.html?size=100+g	900	10167	1	1	Bangsgaard 2016
Wild Boar	Sus scrofa	Suidae	Wild boars	Mammal	Ungulates	Mixed Land	wild	medium	medium	Syltholm II (MLF00906-I+II+III)	Syltholm II	settlement	coastal	Mesolithic-Neolithic	MesoNeo	50,0	200,0	125,0	122	152500	https://www.nutritionvalue.org/Game_meat%2C_raw%2C_wild%2C_boar_nutritional_value.html?size=100+g	900	10167	17	5	Analysis: Pernille Bangsgaard
Wild Boar	Sus scrofa	Suidae	Wild boars	Mammal	Ungulates	Mixed Land	wild	medium	medium	Syltholm IX (MLF00935-I)	Syltholm IX	settlement	coastal	Early Neolithic-Early Bronze Age	Neo	50,0	200,0	125,0	122	152500	https://www.nutritionvalue.org/Game_meat%2C_raw%2C_wild%2C_boar_nutritional_value.html?size=100+g	900	10167	1	1
Wild Boar	Sus scrofa	Suidae	Wild boars	Mammal	Ungulates	Mixed Land	wild	medium	medium	Syltholm X (MLF00936)	Syltholm X	settlement	coastal	Late Mesolithic-early Neolithic	MesoNeo	50,0	200,0	125,0	122	152500	https://www.nutritionvalue.org/Game_meat%2C_raw%2C_wild%2C_boar_nutritional_value.html?size=100+g	900	10167	1	1
Wild Boar	Sus scrofa	Suidae	Wild boars	Mammal	Ungulates	Mixed Land	wild	medium	medium	Syltholm XIII (MLF00939-II)	Syltholm XIII	settlement	coastal	Late Mesolithic-early Neolithic	MesoNeo	50,0	200,0	125,0	122	152500	https://www.nutritionvalue.org/Game_meat%2C_raw%2C_wild%2C_boar_nutritional_value.html?size=100+g	900	10167	2	1
