# Supplementary material for: Fishing for millennia: Effects and impacts of prehistoric fishing in the Syltholm Fjord, Denmark
Source: PLoS One. 2026 May 13;21(5):e0347863. doi: 10.1371/journal.pone.0347863 (PMC13170857; doi:10.1371/journal.pone.0347863)
Supplement: S2 Table — (CSV) [file pone.0347863.s002.csv]

Species	Salinity	Sediment	SAL_fresh	SAL_brackish	SAL_marine	SED_pelagic	SED_mud	SED_rocks	SED_sand	SED_gravel	SED_plants
Abramis brama	0.50	0.43	1	1			1
Acipenser sturio	0.00	0.86	1	1	1			1	1
Alosa fallax	0.00	0.79	1	1	1	1
Ammodytes/Hyperoplus	0.75	0.71		1	1		1	1	1
Anguilla anguilla	0.00	0.64	1	1	1		1	1		1
Belone belone	0.75	0.00		1	1	1	1	1	1	1	1
Callionymus lyra	1.00	0.57			1				1	1
Chelidonichthys lucernus	1.00	0.57			1				1	1
Clupea harengus	0.75	0.00		1	1	1	1	1	1	1	1
Conger conger	1.00	0.86			1			1	1
Coregonus sp.	0.00	0.00	1	1	1	1	1	1	1	1	1
Cottus gobio	0.50	1.00	1	1				1		1
Cyprinidae	0.50	0.00	1	1		1	1	1	1	1	1
Dicentrarchus labrax	0.00	0.00	1	1	1	1	1	1	1	1	1
Esox lucius	0.50	0.14	1	1							1
Eutrigla gurnardus	0.75	0.71		1	1		1	1	1
Gadidae				1	1	1
Gadus morhua	0.75	0.00		1	1	1	1	1	1	1	1
Gasterosteus aculeatus	0.00	0.57	1	1	1		1		1
Gobius niger	0.75	0.57		1	1		1		1		1
Lamna nasus	1.00	0.00			1	1	1	1	1	1	1
Lamniformes					1	1
Limanda limanda	1.00	0.71			1				1
Lota lota	0.50	0.79	1	1				1	1
Merlangius merlangus	1.00	0.64			1		1
Mustelus sp.	1.00	0.00			1	1	1	1	1	1	1
Myoxocephalus scorpius	0.75	0.64		1	1			1	1		1
Perca fluviatilis	0.50	0.00	1	1		1	1	1	1	1	1
Platichthys flesus	0.00	0.71	1	1	1				1
Pleuronectes platessa	0.75	0.71		1	1				1
Pleuronectidae	0.00	0.71	1	1	1				1
Pollachius pollachius	1.00	1.00			1			1		1
Pollachius virens	1.00	1.00			1			1		1
Psetta maxima	0.75	0.79		1	1			1	1
Psetta�maxima/S.�rhombus				1	1			1	1
Rutilus rutilus	0.50	0.43	1	1			1
Salmo trutta	0.00	1.00	1	1	1			1
Sander lucioperca	0.50	0.93	1	1				1		1
Scardinius erythrophthalmus	0.50	0.00	1	1		1	1	1	1	1	1
Scomber scombrus	0.50	0.00		1	1	1	1	1	1	1	1
Silurus glanis	0.50	0.00	1	1		1	1	1	1	1	1
Squalus acanthias	0.50	0.00			1	1	1	1	1	1	1
Tinca tinca	0.50	0.36	1	1			1
Trachinus drco	1.00	0.57			1		1		1		1
Zoarces viviparus	0.50	0.36		1	1			1		1
Syngnathidae				1	1						1
Thunnus thynnus					1	1
Pleuronectoideo				1	1				1
