# Supplementary material for: Fishing for millennia: Effects and impacts of prehistoric fishing in the Syltholm Fjord, Denmark
Source: PLoS One. 2026 May 13;21(5):e0347863. doi: 10.1371/journal.pone.0347863 (PMC13170857; doi:10.1371/journal.pone.0347863)
Supplement: S3 Table — (CSV) [file pone.0347863.s003.csv]

Lab ID	Find ID	Sample ID	other ID	Site ID	Site	Material	species	14C age	14C STD	Reference
AAR-18502	X874			MLF00933-II	Syltholm VII	wood	Quercus	4321	29	Jensen et al. 2016
AAR-18503	X878			MLF00933-II	Syltholm VII	wood	Fraxinus	4300	27	Jensen et al. 2016
AAR-18504	X880			MLF00933-II	Syltholm VII	wood	Fraxinus	4350	35	Jensen et al. 2016
AAR-18505	X882			MLF00933-II	Syltholm VII	wood	Corylus avellana	4347	30	Jensen et al. 2016
AAR-18680	X897			MLF00933-II	Syltholm VII	wood	Corylus avellana	4337	25	Måge et al. 2023
AAR-18681	X913			MLF00933-II	Syltholm VII	wood	Tilia	4345	26	Måge et al. 2023
AAR-18682	X914			MLF00933-II	Syltholm VII	wood	Fraxinus	4418	30	Måge et al. 2023
AAR-18683	X945			MLF00933-II	Syltholm VII	Sediment		5637	29	Måge et al. 2023
AAR-18684	X946			MLF00933-II	Syltholm VII	wood	Corylus avellana	4877	40	Måge et al. 2023
AAR-19328		P29		MLF00906-I	Syltholm II	wood	indet.	3932	28	Jensen et al. 2016, Philippsen 2018
AAR-19329		P30		MLF00906-I	Syltholm II	wood	indet.	3969	27	Jensen et al. 2016, Philippsen 2018
AAR-19330		P31		MLF00906-I	Syltholm II	Sediment		4385	30	Philippsen 2018
AAR-20139	X4564	P61		MLF00906-I	Syltholm II	bone	Bos taurus	4444	29	Måge et al. 2023
AAR-20540	X1092	P40		MLF00906-I	Syltholm II	wood	Maloideae Rosaceae	4046	28	Måge et al. 2023
AAR-20574			A1276	MLF00652	RGS90	charcoal	Alnus	2838	25	Måge et al. 2023
AAR-20575			A1276	MLF00652	RGS90	charcoal	Corylus avellana	2847	25	Måge et al. 2023
AAR-20576			A1438	MLF00652	RGS90	charcoal	Alnus/Corylus	2878	25	Måge et al. 2023
AAR-20577			A1438	MLF00652	RGS90	charcoal	Alnus	2822	25	Måge et al. 2023
AAR-20578			A1529	MLF00652	RGS90	charcoal	Corylus avellana	2890	25	Måge et al. 2023
AAR-20579			A1528	MLF00652	RGS90	charcoal	Acer	2806	26	Måge et al. 2023
AAR-20580			A1530	MLF00652	RGS90	charcoal	Alnus	2844	27	Måge et al. 2023
AAR-20581			A1530	MLF00652	RGS90	charcoal	Fraxinus	2852	29	Måge et al. 2023
AAR-20582			A 989	MLF00652	RGS90	charcoal	Corylus avellana	2807	28	Måge et al. 2023
AAR-20583			A1000	MLF00652	RGS90	charcoal	Acer	2710	26	Måge et al. 2023
AAR-20584			A1533	MLF00652	RGS90	charcoal	Alnus	2871	25	Måge et al. 2023
AAR-20585			A1533	MLF00652	RGS90	charcoal	Fraxinus	2865	25	Måge et al. 2023
AAR-20586			A988	MLF00652	RGS90	charcoal	Acer	2938	27	Måge et al. 2023
AAR-20587			A989	MLF00652	RGS90	charcoal	deciduous tree	2882	28	Måge et al. 2023
AAR-20588			A1574	MLF00652	RGS90	charcoal	Corylus avellana	2818	26	Måge et al. 2023
AAR-20589			A1633	MLF00652	RGS90	charcoal	Acer	2741	25	Måge et al. 2023
AAR-20590			A1633	MLF00652	RGS90	charcoal	Tilia	2768	29	Måge et al. 2023
AAR-20591			A1637	MLF00652	RGS90	charcoal	Betula	2980	27	Måge et al. 2023
AAR-21044		P7A	A5	MLF00933-I	Syltholm VII	charcoal	Quercus	6194	30	Philippsen 2018 S1
AAR-21045		P7B	A5	MLF00933-I	Syltholm VII	charcoal	Quercus	6247	28	Philippsen 2018 S1
AAR-21046		P7C	A5	MLF00933-I	Syltholm VII	charcoal	Acer	6249	29	Philippsen 2018 S1
AAR-21056	X2234	P148		MLF00906-I	Syltholm II	wood	Fraxinus	4117	27	Måge et al. 2023
AAR-21390	X743	P92A	A7	MLF00933-II	Syltholm VII	wood	Corylus avellana	4188	27	Jensen et al. 2016, Philippsen 2018 S1
AAR-21391	X745	P93A	A5	MLF00933-II	Syltholm VII	wood	Corylus avellana	4223	26	Jensen et al. 2016
AAR-21392	X548	P94A	A48	MLF00933-II	Syltholm VII	wood	Fraxinus	4281	29	Jensen et al. 2016
AAR-21393		P95A	A49	MLF00933-II	Syltholm VII	wood	Quercus	4179	25	Jensen et al. 2016
AAR-21394		P96A	A7	MLF00933-II	Syltholm VII	wood	Corylus avellana	4233	25	Jensen et al. 2016, Philippsen 2018 S1
AAR-21395		P97A	A9	MLF00933-II	Syltholm VII	wood	Fraxinus	4204	25	Jensen et al. 2016, Philippsen 2018 S1
AAR-21396		P98A	A47	MLF00933-II	Syltholm VII	wood	Corylus avellana	4246	25	Jensen et al. 2016
AAR-21397	X216	P99A	A6/A12	MLF00933-II	Syltholm VII	Wood	Corylus avellana	4218	25	Jensen et al. 2016
AAR-21400	X125	P68		MLF00940	Syltholm XIV	bone	Homo sapiens	1879	25	Måge et al. 2023
AAR-21484		P32A	A222	MLF01232	Strandholm VI	grain	Triticum dicoccum	2799	25	Måge et al. 2023
AAR-21514		P38		MLF00940	Syltholm XIV	wood	Quercus	6115	28	Philippsen 2018 S1
AAR-21515		P60		MLF00940	Syltholm XIV	seed	Atriplex & Suada	1163	27	Philippsen 2018 S1
AAR-21516		P61		MLF00940	Syltholm XIV	wood		1097	25	Philippsen 2018 S1
AAR-21517		P65		MLF00940	Syltholm XIV	shell	Nassa reticulata	4388	29	Jensen et al. 2016
AAR-21518		P66		MLF00940	Syltholm XIV	seed	Atriplex	1903	25	Philippsen 2018 S1
AAR-21519		P48		MLF00939-I	Syltholm XIII	organic	Phragmites	5998	28	Philippsen 2018 S1
AAR-21520	X741	P66		MLF00939-I	Syltholm XIII	shell	Ostrea edulis	5675	28	Jensen et al. 2016
AAR-21525		P5		MLF00909-I	Strandholm I	wood	Quercus	4954	33	Philippsen 2018 S1
AAR-21526		P6		MLF00910	Syltholm V	wood	Quercus	6019	31	Philippsen 2018 S1
AAR-21527		P47		MLF00933-II	Syltholm VII	organic	Suaeda	4172	36	Philippsen 2018 S1
AAR-21528		P48		MLF00933-II	Syltholm VII	organic	Suaeda	4522	32	Philippsen 2018 S1
AAR-21529	X856	P185		MLF00933-II	Syltholm VII	shell	Ostrea edulis	4616	29	Philippsen 2018 S1
AAR-21530	X871	P145		MLF00933-II	Syltholm VII	shell	Ostrea edulis	4584	28	Jensen et al. 2016
AAR-21531		P10		MLF00935-II	Syltholm IX	root	Phragmites	5053	33	Philippsen 2018 S1
AAR-21532	X119	P37		MLF00933-I	Syltholm VII	wood	Quercus	6049	26	Philippsen 2018 S1
AAR-21533	X166	P38		MLF00933-I	Syltholm VII	wood	Ulmus	6321	31	Philippsen 2018 S1
AAR-21929	X6870	P163a		MLF00906-I	Syltholm II	wood	Corylus avellana	5633	28	Sørensen 2020
AAR-21930	X10092	P165a		MLF00906-I	Syltholm II	wood	Acer	5045	27	Sørensen 2020
AAR-21931	X8643	P167		MLF00906-I	Syltholm II	wood	Acer	5001	32	Måge et al. 2023
AAR-21932	X11125	P168a		MLF00906-I	Syltholm II	wood	indet.	5697	29	Sørensen 2020
AAR-21933	X9447	P170a		MLF00906-I	Syltholm II	wood	Corylus avellana	4987	28	Måge et al. 2023
AAR-21934	X4973	P172a		MLF00906-I	Syltholm II	wood	Corylus avellana	4923	32	Sørensen 2020
AAR-21935	X6925	P173a		MLF00906-I	Syltholm II	wood	Corylus avellana	5010	27	Sørensen 2020
AAR-21936	X7096	P174a		MLF00906-I	Syltholm II	wood	Corylus avellana	4977	26	Måge et al. 2023
AAR-21937	X10140	P175a		MLF00906-I	Syltholm II	wood	Corylus avellana	4872	29	Måge et al. 2023
AAR-21938	X12904	P176a		MLF00906-I	Syltholm II	wood	Fraxinus	5786	28	Måge et al. 2023
AAR-21939	X489	P20		MLF00906-I	Syltholm II	wood	Quercus	4934	31	Måge et al. 2023
AAR-21940	X1006	P198		MLF00906-I	Syltholm II	wood	Corylus avellana	4820	26	Måge et al. 2023
AAR-21941	X1021	P199		MLF00906-I	Syltholm II	wood	Corylus avellana	4790	29	Måge et al. 2023
AAR-21942	X1861	P200		MLF00906-I	Syltholm II	wood	Corylus avellana	5137	29	Måge et al. 2023
AAR-21943	X2226	P201		MLF00906-I	Syltholm II	wood	Corylus avellana	4590	25	Måge et al. 2023
AAR-21944	X2227	P202		MLF00906-I	Syltholm II	wood	Corylus avellana	4755	26	Måge et al. 2023
AAR-21945	X3907	P203		MLF00906-I	Syltholm II	wood	Corylus avellana	5580	30	Måge et al. 2023
AAR-21946	X3981	P204		MLF00906-I	Syltholm II	wood	Corylus avellana	4841	27	Måge et al. 2023
AAR-21947	X3998	P205		MLF00906-I	Syltholm II	wood	Corylus avellana	4406	26	Måge et al. 2023
AAR-21948	X8444	P206		MLF00906-I	Syltholm II	wood	Betula	5034	28	Måge et al. 2023
AAR-21949	X8470	P207		MLF00906-I	Syltholm II	wood	Corylus avellana	5065	29	Måge et al. 2023
AAR-21950	X8476	P208		MLF00906-I	Syltholm II	wood	Corylus avellana	4572	27	Måge et al. 2023
AAR-21951	X8942	P209		MLF00906-I	Syltholm II	wood	Corylus avellana	4630	27	Måge et al. 2023
AAR-21952	X9060	P210		MLF00906-I	Syltholm II	wood	Corylus avellana	5088	27	Måge et al. 2023
AAR-21953	X9814	P211		MLF00906-I	Syltholm II	wood	Corylus avellana	5360	28	Sørensen 2020
AAR-21954	X10128	P212		MLF00906-I	Syltholm II	wood	Corylus avellana	5051	28	Måge et al. 2023
AAR-21955	X10175	P213		MLF00906-I	Syltholm II	wood	Corylus avellana	5288	28	Sørensen 2020
AAR-21956	X10551	P214		MLF00906-I	Syltholm II	wood	Corylus avellana	5756	29	Sørensen 2020
AAR-21957	X11069	P215		MLF00906-I	Syltholm II	wood	Corylus avellana	5121	29	Måge et al. 2023
AAR-21958	X11158	P216		MLF00906-I	Syltholm II	wood	Corylus avellana	4451	25	Måge et al. 2023
AAR-21959	X11162	P217		MLF00906-I	Syltholm II	wood	Corylus avellana	5109	26	Måge et al. 2023
AAR-21960	X11382	P218		MLF00906-I	Syltholm II	wood	Corylus avellana	4679	28	Måge et al. 2023
AAR-21961	X11558	P219		MLF00906-I	Syltholm II	wood	Corylus avellana	4647	26	Måge et al. 2023
AAR-21962	X11828	P220		MLF00906-I	Syltholm II	wood	Fraxinus	4663	26	Måge et al. 2023
AAR-21963	X11830	P221		MLF00906-I	Syltholm II	wood	Corylus avellana	5025	30	Måge et al. 2023
AAR-21964	X11870	P222		MLF00906-I	Syltholm II	wood	Corylus avellana	5103	27	Måge et al. 2023
AAR-21965	X13160	P223		MLF00906-I	Syltholm II	wood	Corylus avellana	5340	27	Måge et al. 2023
AAR-21966	X1494	P224		MLF00906-I	Syltholm II	wood	Corylus avellana	5102	27	Måge et al. 2023
AAR-21967	X8969	P225		MLF00906-I	Syltholm II	wood	Corylus avellana	5027	27	Måge et al. 2023
AAR-22066	X133	P127		MLF00933-II	Syltholm VII	wood	Quercus	6036	29	Philippsen 2018 S1
AAR-22067		P42		MLF00906-II	Syltholm II	wood	Quercus	5984	33	Philippsen 2018 S1
AAR-22281		P5150A	51/49A	MLF00933-II	Syltholm VII	bone	indet.	9990	44	Måge 2019
AAR-22282		P5150B	51/49A	MLF00933-II	Syltholm VII	bone	indet.	10027	46	Måge 2019
AAR-22308		P197a		MLF00906-I	Syltholm II	organic	Phragmites	5921	29	Philippsen 2018 S1
AAR-22730	X3150	P30		MLF00906-II	Syltholm II	wood	Alnus	4663	26	Måge et al. 2023
AAR-22731	X2697	P44		MLF00906-II	Syltholm II	wood	Ulmus	5045	25	Jensen et al. 2020
AAR-22732	X190	P14		MLF00910	Syltholm V	wood	Fraxinus	5102	28	Måge et al. 2023
AAR-22733	X7	P15		MLF00910	Syltholm V	wood	Corylus avellana	4321	26	Måge et al. 2023
AAR-22734	X9	P16		MLF00910	Syltholm V	wood	Corylus avellana	4422	31	Måge et al. 2023
AAR-22737	X42	P39		MLF00933-I	Syltholm VII	wood	Corylus avellana	4454	26	Måge et al. 2023
AAR-22738	X99	P404		MLF00933-I	Syltholm VII	wood	Corylus avellana	4670	27	Måge et al. 2023
AAR-22739	X139	P41		MLF00933-I	Syltholm VII	wood	Corylus avellana	4497	29	Måge et al. 2023
AAR-22754	X4909	P226		MLF00906-I	Syltholm II	bone	Felis sylvestris	5175	31	Sørensen 2020
AAR-22755	X5323	P226		MLF00906-I	Syltholm II	bone	Capreolus capreolus	5378	35	Sørensen 2020
AAR-22756	X6866	P226		MLF00906-I	Syltholm II	bone	Vulpes vulpes	5190	31	Sørensen 2020
AAR-22757	X7400	P226		MLF00906-I	Syltholm II	bone	Felis sylvestris	5250	33	Sørensen 2020
AAR-22758	X7701B	P226		MLF00906-I	Syltholm II	bone	Cervus elaphus	5748	34	Sørensen 2020
AAR-22759	X7720	P226		MLF00906-I	Syltholm II	bone	Sus scrofa	4682	32	Måge et al. 2023
AAR-22760	X7852	P226		MLF00906-I	Syltholm II	bone	Cervus elaphus	5381	34	Sørensen 2020
AAR-22761	X8339	P226		MLF00906-I	Syltholm II	bone	Capreolus capreolus	5455	32	Sørensen 2020
AAR-22762	X8614	P226		MLF00906-I	Syltholm II	bone	Felis sylvestris	5022	34	Sørensen 2020
AAR-22763	X8857	P226		MLF00906-I	Syltholm II	bone	Canis lupus fam.	5259	31	Sørensen 2020
AAR-22764	X23	P38a		MLF00939-I	Syltholm XIII	wood	Corylus avellana	4455	25	Måge et al. 2023
AAR-22765	X373	P67		MLF00939-I	Syltholm XIII	wood	Corylus avellana	5125	29	Måge et al. 2023
AAR-22766	X448	P68		MLF00939-I	Syltholm XIII	wood	Corylus avellana	5135	29	Måge et al. 2023
AAR-22767	X595	P69		MLF00939-I	Syltholm XIII	wood	Corylus avellana	5274	27	Måge et al. 2023
AAR-22768	X636	P70		MLF00939-I	Syltholm XIII	wood	Corylus avellana	5117	26	Måge et al. 2023
AAR-22769	X642	P71		MLF00939-I	Syltholm XIII	wood	Corylus avellana	5192	25	Måge et al. 2023
AAR-22770	X651	P72		MLF00939-I	Syltholm XIII	wood	Corylus avellana	5345	28	Måge et al. 2023
AAR-22771	X936	P73		MLF00939-I	Syltholm XIII	wood	Corylus avellana	5307	27	Måge et al. 2023
AAR-22772	X1238	P74		MLF00939-I	Syltholm XIII	wood	Corylus avellana	5375	32	Måge et al. 2023
AAR-22773	X1241	P75		MLF00939-I	Syltholm XIII	wood	Corylus avellana	5382	26	Måge et al. 2023
AAR-22774	X1306	P76		MLF00939-I	Syltholm XIII	wood	Corylus avellana	5440	32	Måge et al. 2023
AAR-22775	X1393	P77		MLF00939-I	Syltholm XIII	wood	Fraxinus	5295	27	Måge et al. 2023
AAR-22776	X1415	P78		MLF00939-I	Syltholm XIII	wood	Corylus avellana	5490	32	Måge et al. 2023
AAR-22777	X1433	P79		MLF00939-I	Syltholm XIII	wood	Corylus avellana	5322	29	Måge et al. 2023
AAR-22778	X2120	P80		MLF00939-I	Syltholm XIII	wood	Corylus avellana	5307	27	Måge et al. 2023
AAR-22779	X2221	P81		MLF00939-I	Syltholm XIII	wood	Corylus avellana	5348	27	Måge et al. 2023
AAR-22780	X2538	P82		MLF00939-I	Syltholm XIII	wood	Corylus avellana	5557	29	Måge et al. 2023
AAR-22781	X2850	P83		MLF00939-I	Syltholm XIII	wood	Corylus avellana	4628	28	Måge et al. 2023
AAR-22782	X2989	P84		MLF00939-I	Syltholm XIII	wood	Corylus avellana	5115	27	Måge et al. 2023
AAR-22783	X3001	P85		MLF00939-I	Syltholm XIII	wood	Corylus avellana	5212	29	Måge et al. 2023
AAR-22784	X3062	P86		MLF00939-I	Syltholm XIII	wood	Corylus avellana	5425	45	Måge et al. 2023
AAR-22785	X3161	P87		MLF00939-I	Syltholm XIII	wood	Corylus avellana	5351	28	Måge et al. 2023
AAR-22786	X3162	P88		MLF00939-I	Syltholm XIII	wood	Corylus avellana	5275	26	Måge et al. 2023
AAR-22787	X3182	P89		MLF00939-I	Syltholm XIII	wood	Corylus avellana	5383	26	Måge et al. 2023
AAR-22788	X3233	P90		MLF00939-I	Syltholm XIII	wood	Corylus avellana	5305	25	Måge et al. 2023
AAR-22789	X3240	P91		MLF00939-I	Syltholm XIII	wood	Corylus avellana	5397	28	Måge et al. 2023
AAR-22790	X972	P92		MLF00939-I	Syltholm XIII	wood	Fraxinus	5399	27	Måge et al. 2023
AAR-22791	X767	P93		MLF00939-I	Syltholm XIII	wood	Corylus avellana	5630	28	Måge et al. 2023
AAR-22975	X1362	P85Z	A10	MLF00909-II	Strandholm I	wood	Corylus avellana	3919	26	Måge et al. 2023
AAR-22976	X1797	P370Z		MLF00909-II	Strandholm I	wood	Corylus avellana	3904	26	Bennike et al. 2022
AAR-23193	X46	P42		MLF00933-I	Syltholm VII	wood		5074	30	Måge et al. 2023
AAR-23194	X47B	P43		MLF00933-I	Syltholm VII	wood		5004	31	Måge et al. 2023
AAR-23195	X50	P44		MLF00933-I	Syltholm VII	wood		4495	30	Måge et al. 2023
AAR-23196	X59	P45		MLF00933-I	Syltholm VII	wood		5263	30	Måge et al. 2023
AAR-23197	X70	P46		MLF00933-I	Syltholm VII	wood		4682	28	Måge et al. 2023
AAR-23198	X71	P47		MLF00933-I	Syltholm VII	wood		4753	31	Måge et al. 2023
AAR-23199	X75A	P48		MLF00933-I	Syltholm VII	wood		4538	27	Måge et al. 2023
AAR-23200	X77	P50		MLF00933-I	Syltholm VII	wood		4842	29	Måge et al. 2023
AAR-23201	X81	P51		MLF00933-I	Syltholm VII	wood		4790	29	Måge et al. 2023
AAR-23202	X83	P52		MLF00933-I	Syltholm VII	wood		4723	31	Måge et al. 2023
AAR-23203	X98	P53		MLF00933-I	Syltholm VII	wood		4572	30	Måge et al. 2023
AAR-23204	X132	P54		MLF00933-I	Syltholm VII	wood		4678	28	Måge et al. 2023
AAR-23205	X133	P55		MLF00933-I	Syltholm VII	wood		4640	29	Måge et al. 2023
AAR-23206	X136	P56		MLF00933-I	Syltholm VII	wood		5271	38	Måge et al. 2023
AAR-23207	X140	P57		MLF00933-I	Syltholm VII	wood		5333	35	Måge et al. 2023
AAR-23208	X142	P58		MLF00933-I	Syltholm VII	wood		5396	34	Måge et al. 2023
AAR-23209	X144	P59		MLF00933-I	Syltholm VII	wood		4438	30	Måge et al. 2023
AAR-23296		P8a		MLF00935-II	Syltholm IX	wood	Corylus avellana	4688	27	Måge et al. 2023
AAR-23297		P9a		MLF00935-II	Syltholm IX	wood	Corylus avellana	4692	33	Måge et al. 2023
AAR-23298		P15a	A7	MLF00935-II	Syltholm IX	organic	Phragmites	5282	30	Måge et al. 2023
AAR-23299	X1891	P21		MLF00935-II	Syltholm IX	wood	Corylus avellana	4594	29	Måge et al. 2023
AAR-23300	X1892	P22		MLF00935-II	Syltholm IX	wood	Corylus avellana	4538	27	Måge et al. 2023
AAR-23301	X1947	P23		MLF00935-II	Syltholm IX	wood	Corylus avellana	3152	25	Måge et al. 2023
AAR-23302	X2014	P24		MLF00935-II	Syltholm IX	wood	Acer	4433	28	Måge et al. 2023
AAR-23303	X236A	P25		MLF00935-II	Syltholm IX	wood	indet.	4372	26	Måge et al. 2023
AAR-23508	X10723	P166		MLF00906-I	Syltholm II	antler	Cervus elaphus	5849	32	Sørensen 2020
AAR-23846		P8	A5	MLF00933-I	Syltholm VII	charcoal		6096	28	Bennike et al. 2022
AAR-23946		P16a	A7	MLF00935-II	Syltholm IX	charcoal	Tilia	5842	30	Måge et al. 2023
AAR-24083		P100	Kvadrant 51/50 - fra solderest P5028. D2 lag 2 siltler	MLF00933-II	Syltholm VII	wood	Corylus avellana	6771	31	Måge et al. 2023
AAR-24084	X491	P609		MLF00933-II	Syltholm VII	wood	Acer	4682	28	Måge et al. 2023
AAR-24085	X307	P612		MLF00933-II	Syltholm VII	wood	Corylus avellana	4750	32	Måge et al. 2023
AAR-24086	X328	P613		MLF00933-II	Syltholm VII	wood	Corylus avellana	4750	28	Måge et al. 2023
AAR-24087	X345	P614		MLF00933-II	Syltholm VII	wood	Corylus avellana	4665	28	Måge et al. 2023
AAR-24088	X632	P615		MLF00933-II	Syltholm VII	wood	Corylus avellana	4668	34	Måge et al. 2023
AAR-24223	X1035	P35		MLF00935-II	Syltholm IX	wood	Corylus avellana	4480	29	Måge et al. 2023
AAR-24258	X430	P386		MLF00909-II	Strandholm I	wood	Corylus avellana	2806	34	Måge et al. 2023
AAR-24265	X4186	P35		MLF00936	Syltholm X	wood	Cornus sanguinea	5105	31	Bennike et al. 2022
AAR-24266	X500	P142		MLF00939-I	Syltholm XIII	wood	Corylus avellana	5203	32	Måge et al. 2023
AAR-24267	X1570	P143		MLF00939-I	Syltholm XIII	wood	Corylus avellana	5265	36	Måge et al. 2023
AAR-24544	X70	P17	A197, lag1	MLF01232	Strandholm VI	charcoal	Fraxinus	3006	26	Måge et al. 2023
AAR-24545	X140	P30	A222, lag 13	MLF01232	Strandholm VI	charcoal	Acer	3058	30	Måge et al. 2023
AAR-24555	X190	P367		MLF00909-II	Strandholm I	wood	Fraxinus	4316	32	Måge et al. 2023
AAR-24556	X73	P379		MLF00909-II	Strandholm I	wood	Fraxinus	4099	32	Måge et al. 2023
AAR-24557	X197	P381		MLF00909-II	Strandholm I	wood	indet.	3563	28	Måge et al. 2023
AAR-24599				MLF01333	Gokartbane	grain	emmer	4538	28	Måge et al. 2023
AAR-24600				MLF01333	Gokartbane	grain	barley	4630	36	Måge et al. 2023
AAR-24601				MLF01333	Gokartbane	grain	emmer	4440	33	Måge et al. 2023
AAR-24602				MLF01333	Gokartbane	grain	emmer	4358	49	Måge et al. 2023
AAR-24606	X851	P26		MLF00935-II	Syltholm IX	wood	Corylus avellana	4561	37	Måge et al. 2023
AAR-24607	X1037	P27		MLF00935-II	Syltholm IX	wood	Corylus avellana	4583	30	Måge et al. 2023
AAR-24608	X1967	P28		MLF00935-II	Syltholm IX	wood	Alnus	4823	41	Måge et al. 2023
AAR-24609	X1878	P29		MLF00935-II	Syltholm IX	wood	Corylus avellana	4643	32	Måge et al. 2023
AAR-24610	X1893	P30		MLF00935-II	Syltholm IX	wood	Acer	4755	23	Måge et al. 2023
AAR-24611	X236B	P31		MLF00935-II	Syltholm IX	wood	Corylus avellana	4594	41	Måge et al. 2023
AAR-24612	X236E	P32		MLF00935-II	Syltholm IX	wood	Quercus	4610	34	Måge et al. 2023
AAR-24613	X1295	P33		MLF00935-II	Syltholm IX	wood	Acer	4727	33	Måge et al. 2023
AAR-24614	X1739	P34		MLF00935-II	Syltholm IX	wood	Acer	4440	35	Måge et al. 2023
AAR-24615	X4633	P43		MLF00906-II	Syltholm II	bone	indet.	5412	29	Jensen et al. 2020
AAR-24616	X1081	P58		MLF00906-II	Syltholm II	wood	Corylus avellana	4686	31	Måge et al. 2023
AAR-24617	X1481	P59		MLF00906-II	Syltholm II	wood	Corylus avellana	4746	31	Måge et al. 2023
AAR-24618	X8170	P60		MLF00906-II	Syltholm II	wood	Corylus avellana	5028	33	Måge et al. 2023
AAR-24619	X4955	P61		MLF00906-II	Syltholm II	wood	Fraxinus	5128	35	Jensen et al. 2020
AAR-24620	X9750	P62		MLF00906-II	Syltholm II	wood	Fraxinus	5080	39	Måge et al. 2023
AAR-24621	X8708	P64		MLF00906-II	Syltholm II	wood	Fraxinus	5054	33	Måge et al. 2023
AAR-24622	X1121	P148		MLF00939-I	Syltholm XIII	wood	Corylus avellana	5196	26	Måge et al. 2023
AAR-24623	X524	P149		MLF00939-I	Syltholm XIII	wood	Corylus avellana	5350	27	Måge et al. 2023
AAR-24624	X587	P150		MLF00939-I	Syltholm XIII	wood	Corylus avellana	5105	26	Måge et al. 2023
AAR-24625	X588	P151		MLF00939-I	Syltholm XIII	wood	Corylus avellana	5020	29	Måge et al. 2023
AAR-24626	X635	P152		MLF00939-I	Syltholm XIII	wood	Corylus avellana	5144	26	Måge et al. 2023
AAR-24627	X1064	P153		MLF00939-I	Syltholm XIII	wood	Quercus	4135	35	Måge et al. 2023
AAR-24628	X1279	P154		MLF00939-I	Syltholm XIII	wood	Corylus avellana	5022	36	Måge et al. 2023
AAR-24629	X1359	P155		MLF00939-I	Syltholm XIII	wood	Corylus avellana	5311	27	Måge et al. 2023
AAR-24630	X1351	P156		MLF00939-I	Syltholm XIII	wood	Corylus avellana	5348	29	Måge et al. 2023
AAR-24631	X1352	P157		MLF00939-I	Syltholm XIII	wood	Corylus avellana	5301	29	Måge et al. 2023
AAR-24632	X2021	P158		MLF00939-I	Syltholm XIII	wood	Corylus avellana	5618	28	Måge et al. 2023
AAR-24633	X2968	P159		MLF00939-I	Syltholm XIII	wood	Corylus avellana	5007	29	Måge et al. 2023
AAR-24634	X3011	P160		MLF00939-I	Syltholm XIII	wood	Acer	5059	38	Måge et al. 2023
AAR-24635	X3082	P161		MLF00939-I	Syltholm XIII	wood	Corylus avellana	5282	30	Måge et al. 2023
AAR-24636	X3202	P162		MLF00939-I	Syltholm XIII	wood	Corylus avellana	5262	42	Måge et al. 2023
AAR-24637	X3208	P163		MLF00939-I	Syltholm XIII	wood	Corylus avellana	5297	40	Måge et al. 2023
AAR-24638	X3214	P164		MLF00939-I	Syltholm XIII	wood	Fraxinus	5275	31	Måge et al. 2023
AAR-24639	X3218	P165		MLF00939-I	Syltholm XIII	wood	Corylus avellana	5085	39	Måge et al. 2023
AAR-24640	X3239	P166		MLF00939-I	Syltholm XIII	wood	Corylus avellana	5108	28	Måge et al. 2023
AAR-24641	X9874	P11		MLF00906-I	Syltholm II	wood	Corylus avellana	5114	30	Måge et al. 2023
AAR-24991		P42		MLF00906-II	Syltholm II	wood	Quercus	5984	33	Måge et al. 2023
AAR-25075		P209	A546	MLF01352	Annasminde II	charcoal	indet.	4053	34	Måge et al. 2023
AAR-25076		P210	A555	MLF01352	Annasminde II	charcoal	Quercus	4113	33	Måge et al. 2023
AAR-25077		P156	A99	MLF01352	Annasminde II	charcoal	Quercus	4457	35	Måge et al. 2023
AAR-25078	X768	P67		MLF00906-II	Syltholm II	wood	Corylus avellana	5032	26	Måge et al. 2023
AAR-25079	X817	P68		MLF00906-II	Syltholm II	wood	Corylus avellana	4674	29	Måge et al. 2023
AAR-25080	X820	P69		MLF00906-II	Syltholm II	wood	Alnus	4438	28	Måge et al. 2023
AAR-25081	X913	P70		MLF00906-II	Syltholm II	wood	Corylus avellana	5120	27	Måge et al. 2023
AAR-25082	X947	P71		MLF00906-II	Syltholm II	wood	Corylus avellana	5208	26	Måge et al. 2023
AAR-25083	X1029	P72		MLF00906-II	Syltholm II	wood	Alnus	4454	25	Måge et al. 2023
AAR-25084	X1037	P73		MLF00906-II	Syltholm II	wood	Corylus avellana	4775	32	Måge et al. 2023
AAR-25085	X1045	P74		MLF00906-II	Syltholm II	wood	Corylus avellana	4795	24	Måge et al. 2023
AAR-25086	X1049	P75		MLF00906-II	Syltholm II	wood	Corylus avellana	4812	23	Måge et al. 2023
AAR-25087	X1071	P76		MLF00906-II	Syltholm II	wood	Corylus avellana	4807	21	Måge et al. 2023
AAR-25088	X1090	P77		MLF00906-II	Syltholm II	wood	Alnus	4844	24	Måge et al. 2023
AAR-25089	X1132	P78		MLF00906-II	Syltholm II	wood	Corylus avellana	4801	25	Måge et al. 2023
AAR-25090	X1213	P79		MLF00906-II	Syltholm II	wood	Corylus avellana	4859	21	Måge et al. 2023
AAR-25091	X1604	P80		MLF00906-II	Syltholm II	wood	Corylus avellana	4831	24	Måge et al. 2023
AAR-25092	X1619	P81		MLF00906-II	Syltholm II	wood	Fraxinus	4828	23	Måge et al. 2023
AAR-25093	X1628	P82		MLF00906-II	Syltholm II	wood	indet.	4881	35	Måge et al. 2023
AAR-25094	X2117	P83		MLF00906-II	Syltholm II	wood	Corylus avellana	5001	27	Måge et al. 2023
AAR-25095	X3497	P84		MLF00906-II	Syltholm II	wood	Fraxinus	4760	26	Måge et al. 2023
AAR-25096	X3833	P85		MLF00906-II	Syltholm II	wood	Corylus avellana	5182	30	Måge et al. 2023
AAR-25097	X3894	P86		MLF00906-II	Syltholm II	wood	Corylus avellana	5094	28	Måge et al. 2023
AAR-25098	X4479	P87		MLF00906-II	Syltholm II	wood	Corylus avellana	5187	30	Måge et al. 2023
AAR-25099	X8685	P88		MLF00906-II	Syltholm II	wood	Corylus avellana	5394	29	Måge et al. 2023
AAR-25100	X8732	P89		MLF00906-II	Syltholm II	wood	Corylus avellana	5024	27	Jensen et al. 2020
AAR-25101	X9781	P90		MLF00906-II	Syltholm II	wood	Corylus avellana	5310	26	Måge et al. 2023
AAR-25102	X10229	P91		MLF00906-II	Syltholm II	wood	Corylus avellana	5264	28	Måge et al. 2023
AAR-25103	X705	P92		MLF00906-II	Syltholm II	wood	Fraxinus	4753	29	Måge et al. 2023
AAR-25104	X1383	P93		MLF00906-II	Syltholm II	wood	Fraxinus	4788	26	Måge et al. 2023
AAR-25105	X6651	P94		MLF00906-II	Syltholm II	wood	Corylus avellana	5036	27	Måge et al. 2023
AAR-25106	X8823	P95		MLF00906-II	Syltholm II	wood	Fraxinus	5110	28	Jensen et al. 2020
AAR-25107	X8839	P96		MLF00906-II	Syltholm II	wood	Corylus avellana	5194	26	Måge et al. 2023
AAR-25108	X9737	P97		MLF00906-II	Syltholm II	wood	Fraxinus	5131	30	Måge et al. 2023
AAR-25109	X9780	P98		MLF00906-II	Syltholm II	wood	Fraxinus	5427	31	Måge et al. 2023
AAR-25110	X1022	P99		MLF00906-II	Syltholm II	wood	Corylus avellana	4020	31	Måge et al. 2023
AAR-25111	X1030	P100		MLF00906-II	Syltholm II	wood	Corylus avellana	4814	27	Måge et al. 2023
AAR-25112	X1122	P101		MLF00906-II	Syltholm II	wood	Corylus avellana	4756	30	Måge et al. 2023
AAR-25113	X1204	P102		MLF00906-II	Syltholm II	wood	Corylus avellana	4826	32	Måge et al. 2023
AAR-25114	X3829	P103		MLF00906-II	Syltholm II	wood	Corylus avellana	5174	27	Måge et al. 2023
AAR-25115	X3875	P104		MLF00906-II	Syltholm II	wood	Corylus avellana	5213	29	Måge et al. 2023
AAR-25116	X4649	P105		MLF00906-II	Syltholm II	wood	Corylus avellana	4789	31	Måge et al. 2023
AAR-25117	X824	P106		MLF00906-II	Syltholm II	wood	Fraxinus	5155	41	Måge et al. 2023
AAR-25297		P139	A71, lag 5 profil A	MLF01353	Annasminde III	charcoal	Acer	2729	40	Måge et al. 2023
AAR-25298		P155	A71 Lag 2 profil A	MLF01353	Annasminde III	charcoal	Fraxinus	2836	26	Måge et al. 2023
AAR-25299		P244	A1338 lag 4	MLF01353	Annasminde III	charcoal	Quercus	2999	30	Måge et al. 2023
AAR-25300		P245	A889 lag 19	MLF01353	Annasminde III	charcoal	deciduous tree	3033	33	Måge et al. 2023
AAR-25301		P303	A889 lag 33	MLF01353	Annasminde III	charcoal	Corylus avellana	3087	34	Måge et al. 2023
AAR-25302		P304	A1133 lag 5 profil F	MLF01353	Annasminde III	charcoal	Salix	1459	33	Måge et al. 2023
AAR-25303		P308	A326 lag 8	MLF01353	Annasminde III	charcoal	Quercus	2867	32	Måge et al. 2023
AAR-25304		P148	A163	MLF01352	Annasminde II	Charcoal	Quercus	4619	35	Måge et al. 2023
AAR-25305		P151	A163	MLF01352	Annasminde II	charcoal	deciduous tree	4485	145	Måge et al. 2023
AAR-25306		P141	A156	MLF01352	Annasminde II	charcoal	Prunus	4277	41	Måge et al. 2023
AAR-25308		P28	A67	MLF01352	Annasminde II	charcoal	Acer	2755	35	Måge et al. 2023
AAR-25309		P58	A81, lag3	MLF01352	Annasminde II	charcoal	Corylus avellana	2920	37	Bennike et al. 2022
AAR-25310		P30	A161	MLF01352	Annasminde II	charcoal	deciduous tree	2808	31	Måge et al. 2023
AAR-25311		P46	A170	MLF01352	Annasminde II	charcoal	Fraxinus	4503	33	Måge et al. 2023
AAR-25312		P6	A3417, K1	MLF01182	Strandholm V	charcoal	Quercus	4802	34	Måge et al. 2023
AAR-25313		P12	A3343, K1	MLF01182	Strandholm V	charcoal	Quercus	4925	42	Måge et al. 2023
AAR-25314		P66	A3832, K12	MLF01182	Strandholm V	charcoal	deciduous tree	4378	33	Måge et al. 2023
AAR-25315		P69	A 3815, K12	MLF01182	Strandholm V	charcoal	deciduous tree	4370	48	Måge et al. 2023
AAR-25316		P97	A 3569, K13	MLF01182	Strandholm V	charcoal	deciduous tree	9459	41	Måge et al. 2023
AAR-25317		P100	A3585, K13	MLF01182	Strandholm V	charcoal	Fraxinus	4190	34	Måge et al. 2023
AAR-25367	X286	P594		MLF00909-II	Strandholm I	wood	Corylus avellana	4597	34	Måge et al. 2023
AAR-25368	X139	P595		MLF00909-II	Strandholm I	wood	Corylus avellana	4055	34	Måge et al. 2023
AAR-25369	X291	P596		MLF00909-II	Strandholm I	wood	Corylus avellana	3330	34	Måge et al. 2023
AAR-25370	X672	P597		MLF00909-II	Strandholm I	wood	Corylus avellana	4516	32	Måge et al. 2023
AAR-25371	X5			MLF00909-II	Strandholm I	wood	Corylus avellana	2693	40	Måge et al. 2023
AAR-25372	X7			MLF00909-II	Strandholm I	wood	Corylus avellana	5203	44	Måge et al. 2023
AAR-25373	X169			MLF00909-II	Strandholm I	wood	Corylus avellana	2922	35	Måge et al. 2023
AAR-25374	X290			MLF00909-II	Strandholm I	wood	Corylus avellana	3019	40	Måge et al. 2023
AAR-25375	X3441			MLF00909-II	Strandholm I	wood	Alnus	4590	40	Måge et al. 2023
AAR-25376	X3445			MLF00909-II	Strandholm I	wood	Populus	4612	41	Måge et al. 2023
AAR-25377	X1673		A1	MLF00909-II	Strandholm I	wood	Corylus avellana	3883	45	Måge et al. 2023
AAR-25378	X1734		A1	MLF00909-II	Strandholm I	wood	Corylus avellana	3912	36	Måge et al. 2023
AAR-25379	X2004		A9	MLF00909-II	Strandholm I	wood	deciduous tree	3752	34	Måge et al. 2023
AAR-25380	X2006		A9	MLF00909-II	Strandholm I	wood	Corylus avellana	3824	38	Måge et al. 2023
AAR-25547	X2394	P111	Q225	MLF00933-II	Syltholm VII	bone	Capreolus capreolus	6653	32	Bennike et al. 2022
AAR-25643		P52	A1390	MLF00652	RGS90	charcoal	Alnus	2965	43	Måge et al. 2023
AAR-25644		P49	A1376	MLF00652	RGS90	charcoal	Hordeum	2774	28	Måge et al. 2023
AAR-25645		P56(57)	A1518	MLF00652	RGS90	charcoal	indet.	4596	45	Måge et al. 2023
AAR-25646		P141	A1932	MLF00652	RGS90	charcoal	Tilia	2792	27	Måge et al. 2023
AAR-25647		P127	A1867	MLF00652	RGS90	charcoal	indet.	4813	39	Måge et al. 2023
AAR-25648		P131	A1747	MLF00652	RGS90	charcoal	Alnus	3258	27	Måge et al. 2023
AAR-25649		P96	A1303	MLF00652	RGS90	charcoal	Alnus	4720	28	Måge et al. 2023
AAR-25650		P74	A1309	MLF00652	RGS90	charcoal	indet.	973	31	Måge et al. 2023
AAR-25651		P10	A566	MLF00652	RGS90	charcoal	indet.	3277	35	Måge et al. 2023
AAR-25652		P46	A1078	MLF00652	RGS90	charcoal	Alnus	2887	32	Måge et al. 2023
AAR-25653		P122	A1789	MLF00652	RGS90	charcoal	Alnus	2792	29	Måge et al. 2023
AAR-25654		P47	A1083	MLF00652	RGS90	charcoal	Quercus	2884	29	Måge et al. 2023
AAR-25655		P48	A1403	MLF00652	RGS90	charcoal	Acer	2848	29	Måge et al. 2023
AAR-25656		P40	A1271	MLF00652	RGS90	charcoal	Fraxinus	2895	27	Måge et al. 2023
AAR-25657		P39	A1266	MLF00652	RGS90	charcoal	Quercus	2791	32	Måge et al. 2023
AAR-25658		P95	A1303	MLF00652	RGS90	charcoal	Carpinus	4983	29	Måge et al. 2023
AAR-25659		P51	R98, A1390	MLF00652	RGS90	charcoal	Vitis vinifera	2793	29	Måge et al. 2023
AAR-25661	X133	P14		MLF00909-I	Strandholm I	wood	Alnus	4601	32	Måge et al. 2023
AAR-25662	X101	P15		MLF00909-I	Strandholm I	wood	Corylus avellana	4166	35	Måge et al. 2023
AAR-25663	X864	P16		MLF00909-I	Strandholm I	wood	Corylus avellana	4447	40	Måge et al. 2023
AAR-25664	X111	P17		MLF00909-I	Strandholm I	wood	Corylus avellana	3492	38	Måge et al. 2023
AAR-25665	X359	P18		MLF00909-I	Strandholm I	wood	Corylus avellana	2413	36	Måge et al. 2023
AAR-25666	X406	P20		MLF00909-I	Strandholm I	wood	Corylus avellana	4474	33	Måge et al. 2023
AAR-25667	X638	P21		MLF00909-I	Strandholm I	wood	Corylus avellana	4509	31	Måge et al. 2023
AAR-25668	X827	P22		MLF00909-I	Strandholm I	wood	Fraxinus	4131	41	Måge et al. 2023
AAR-25669	X430	P23		MLF00909-I	Strandholm I	wood	Quercus	5318	36	Måge et al. 2023
AAR-25670	X505	P24		MLF00909-I	Strandholm I	wood	Quercus	2884	35	Måge et al. 2023
AAR-25671	X573	P22		MLF00935-I	Syltholm IX	wood	Alnus	2837	41	Måge et al. 2023
AAR-25672	X593	P23		MLF00935-I	Syltholm IX	wood	Corylus avellana	4680	46	Måge et al. 2023
AAR-25673	X943	P26		MLF00935-I	Syltholm IX	wood	Corylus avellana	4551	55	Måge et al. 2023
AAR-25674	X1120	P27		MLF00935-I	Syltholm IX	wood	Corylus avellana	4769	37	Måge et al. 2023
AAR-25675	X1858	P25		MLF00935-I	Syltholm IX	wood	Corylus avellana	3476	33	Måge et al. 2023
AAR-25676	X1861	P24		MLF00935-I	Syltholm IX	wood	Corylus avellana	4384	41	Måge et al. 2023
AAR-25677	X981	P985Z	A7	MLF00933-II	Syltholm VII	wood	Fraxinus	4304	29	Måge et al. 2023
AAR-25678	X850	P147Z	A9	MLF00933-II	Syltholm VII	wood	Corylus avellana	4223	34	Måge et al. 2023
AAR-25679	X1408	P582C	A49	MLF00933-II	Syltholm VII	wood	Fraxinus	4167	32	Måge et al. 2023
AAR-25680	X1444	P585Z	A49	MLF00933-II	Syltholm VII	wood	Fraxinus	4214	44	Måge et al. 2023
AAR-25681	X1327	P552Zm	A137	MLF00933-II	Syltholm VII	wood	Quercus	4158	37	Måge et al. 2023
AAR-25682	X1328	P520Z	A137	MLF00933-II	Syltholm VII	wood	Corylus avellana	4249	33	Måge et al. 2023
AAR-25683	X1329	P521Z	A137	MLF00933-II	Syltholm VII	wood	Fraxinus	4265	39	Måge et al. 2023
AAR-25684	X1330	P607Z	A137	MLF00933-II	Syltholm VII	wood	Fraxinus	4386	29	Måge et al. 2023
AAR-25685	X22	P58		MLF00936	Syltholm X	wood	Quercus	4083	39	Måge et al. 2023
AAR-25686	X605	P59		MLF00936	Syltholm X	wood	Corylus avellana	4772	30	Måge et al. 2023
AAR-25687	X1192	P60		MLF00936	Syltholm X	wood	Cornus sanguinea	4674	28	Måge et al. 2023
AAR-25688	X1467	P61		MLF00936	Syltholm X	wood	Alnus	4946	39	Måge et al. 2023
AAR-25689	X3659	P62		MLF00936	Syltholm X	wood	Corylus avellana	4694	40	Måge et al. 2023
AAR-25690	X3785	P63		MLF00936	Syltholm X	wood	Corylus avellana	5070	32	Måge et al. 2023
AAR-25691	X3868	P64		MLF00936	Syltholm X	wood	Corylus avellana	4735	33	Måge et al. 2023
AAR-25692	X4198	P65		MLF00936	Syltholm X	wood	Alnus	4646	32	Måge et al. 2023
AAR-25693	X3614	P66		MLF00936	Syltholm X	wood	Corylus avellana	4529	30	Måge et al. 2023
AAR-25694	X4454	P67		MLF00936	Syltholm X	wood	Corylus avellana	3946	33	Måge et al. 2023
AAR-25695	X4660	P68		MLF00936	Syltholm X	wood	Corylus avellana	4689	31	Måge et al. 2023
AAR-25696	X4663	P69		MLF00936	Syltholm X	wood	Corylus avellana	4595	32	Måge et al. 2023
AAR-25697	X4984	P70		MLF00936	Syltholm X	wood	Corylus avellana	4447	31	Måge et al. 2023
AAR-25698	X5368	P71		MLF00936	Syltholm X	wood	Corylus avellana	5229	32	Måge et al. 2023
AAR-25699	X1940	P72		MLF00936	Syltholm X	wood	Acer	4695	39	Bennike et al. 2022
AAR-25700	X4249	P73		MLF00936	Syltholm X	wood	Acer	4717	32	Bennike et al. 2022
AAR-25701		P23		MLF00936	Syltholm X	charcoal	Quercus	6064	32	Bennike et al. 2022
AAR-25702		P27	A8	MLF00936	Syltholm X	charcoal	deciduous tree	5997	33	Bennike et al. 2022
AAR-25703		P29	A9	MLF00936	Syltholm X	charcoal	Fraxinus	5799	41	Bennike et al. 2022
AAR-25704		P41	A11	MLF00936	Syltholm X	charcoal	Tilia	6150	37	Bennike et al. 2022
AAR-25999	X267		A326, lag 4	MLF01353	Annasminde III	bone	Equus ferus	2812	29	Måge et al. 2023
AAR-26003	X275		A689	MLF01353	Annasminde III	bone	Bos taurus	3202	28	Måge et al. 2023
AAR-26249	X171	P388		MLF00909-II	Strandholm I	wood	Corylus avellana	4997	24	Måge et al. 2023
AAR-26250	X990	P18		MLF00935-I	Syltholm IX	wood	Corylus avellana	4843	24	Måge et al. 2023
AAR-26251	X2153	P19		MLF00935-I	Syltholm IX	wood	Corylus avellana	4822	24	Måge et al. 2023
AAR-26252	X888	P20		MLF00935-I	Syltholm IX	wood	Corylus avellana	4784	24	Måge et al. 2023
AAR-26263	X12655	P258		MLF00906-I	Syltholm II	wood	Fraxinus	5910	25	Måge et al. 2023
AAR-26264	X11801	P260		MLF00906-I	Syltholm II	wood	deciduous tree	5688	28	Bennike et al. 2022
AAR-26265	X10347	P261		MLF00906-I	Syltholm II	wood	Corylus avellana	5021	24	Måge et al. 2023
AAR-26266	X11318	P262		MLF00906-I	Syltholm II	wood	Alnus	4837	25	Måge et al. 2023
AAR-26267	X11292	P263		MLF00906-I	Syltholm II	wood	Alnus	4855	28	Måge et al. 2023
AAR-26268	X8854	P264		MLF00906-I	Syltholm II	wood	Corylus avellana	5384	25	Måge et al. 2023
AAR-26269	X10000	P265		MLF00906-I	Syltholm II	wood	Corylus avellana	5074	25	Måge et al. 2023
AAR-26270	X10174	P266		MLF00906-I	Syltholm II	wood	deciduous tree	5140	23	Måge et al. 2023
AAR-26271	X5617	P109		MLF00906-II	Syltholm II	wood	indet.	4960	30	Jensen et al. 2020
AAR-26272	X4281	P110		MLF00906-II	Syltholm II	wood	Fraxinus	5193	24	Jensen et al. 2020
AAR-26273	X4303	P111		MLF00906-II	Syltholm II	wood	Fraxinus	4887	24	Jensen et al. 2020
AAR-26274	X7166	P114		MLF00906-II	Syltholm II	wood	Corylus avellana	5022	27	Måge et al. 2023
AAR-26275	X480	P115		MLF00906-II	Syltholm II	wood	Fraxinus	4843	26	Måge et al. 2023
AAR-26276	X705	P116		MLF00906-II	Syltholm II	wood	Fraxinus	4701	23	Måge et al. 2023
AAR-26277	X1383	P117		MLF00906-II	Syltholm II	wood	Fraxinus	4818	26	Måge et al. 2023
AAR-26278	X4282	P118		MLF00906-II	Syltholm II	wood	indet.	4909	25	Jensen et al. 2020
AAR-26279	X8643	P119		MLF00906-II	Syltholm II	wood	Fraxinus	5015	31	Jensen et al. 2020
AAR-26280	X8644	P120		MLF00906-II	Syltholm II	wood	Fraxinus	5025	27	Jensen et al. 2020
AAR-26281	X8823	P121		MLF00906-II	Syltholm II	wood	Fraxinus	4980	26	Måge et al. 2023
AAR-26282	X10115	P122		MLF00906-II	Syltholm II	wood	Fraxinus	5031	37	Måge et al. 2023
AAR-26283	X10213	P123		MLF00906-II	Syltholm II	wood	Fraxinus	5148	26	Jensen et al. 2020
AAR-26284	X10244A	P124		MLF00906-II	Syltholm II	wood	Fraxinus	5041	25	Jensen et al. 2020
AAR-26285	X8506	P125		MLF00906-II	Syltholm II	wood	Fraxinus	5308	24	Jensen et al. 2020
AAR-26286	X8737	P126		MLF00906-II	Syltholm II	wood	Fraxinus	5057	25	Måge et al. 2023
AAR-26287	X10116	P127		MLF00906-II	Syltholm II	wood	Fraxinus	5145	33	Måge et al. 2023
AAR-26288	X10122	P128		MLF00906-II	Syltholm II	wood	Corylus avellana	4007	23	Måge et al. 2023
AAR-26289	X6583	P129		MLF00906-II	Syltholm II	wood	Corylus avellana	4841	30	Måge et al. 2023
AAR-26290	X4179	P130		MLF00906-II	Syltholm II	wood	Corylus avellana	5164	36	Måge et al. 2023
AAR-26291	X5616	P131		MLF00906-II	Syltholm II	wood	Tilia	5241	35	Jensen et al. 2020
AAR-26292	X9749	P132		MLF00906-II	Syltholm II	wood	Corylus avellana	5030	25	Måge et al. 2023
AAR-26293	X1805A	P49		MLF00936	Syltholm X	wood	Corylus avellana	4868	27	Bennike et al. 2022
AAR-26294	X4814	P50		MLF00936	Syltholm X	wood	Corylus avellana	4980	26	Måge et al. 2023
AAR-26295	X169	P51		MLF00936	Syltholm X	wood	Corylus avellana	4811	42	Måge et al. 2023
AAR-26296	X1184	P52		MLF00936	Syltholm X	wood	Corylus avellana	4918	25	Måge et al. 2023
AAR-26297	X3730	P53		MLF00936	Syltholm X	wood	Corylus avellana	4945	34	Måge et al. 2023
AAR-26298	X6062	P54		MLF00936	Syltholm X	wood	Corylus avellana	4861	31	Måge et al. 2023
AAR-26299	X66	P55		MLF00936	Syltholm X	wood	Fraxinus	4782	33	Måge et al. 2023
AAR-26300	X5550	P56		MLF00936	Syltholm X	wood	Fraxinus	4913	25	Måge et al. 2023
AAR-26301	X1560	P181		MLF00939-I	Syltholm XIII	wood	deciduous tree	5343	26	Måge et al. 2023
AAR-26302	X1573	P182		MLF00939-I	Syltholm XIII	wood	Fraxinus	5300	26	Måge et al. 2023
AAR-26303	X2802	P183		MLF00939-I	Syltholm XIII	wood	Fraxinus	5618	28	Måge et al. 2023
AAR-26304	X3223	P184		MLF00939-I	Syltholm XIII	wood	Fraxinus	5199	27	Måge et al. 2023
AAR-26305	X3230	P185		MLF00939-I	Syltholm XIII	wood	Fraxinus	5284	34	Måge et al. 2023
AAR-26322	X30	P988		MLF00933-II	Syltholm VII	wood	Corylus avellana	4685	28	Måge et al. 2023
AAR-26323	X604	P989		MLF00933-II	Syltholm VII	wood	Corylus avellana	4679	29	Måge et al. 2023
AAR-26324	X487	P990		MLF00933-II	Syltholm VII	wood	Corylus avellana	5039	34	Måge et al. 2023
AAR-26325	X345	P991		MLF00933-II	Syltholm VII	wood	Corylus avellana	4741	30	Måge et al. 2023
AAR-26326	X2004	P992		MLF00933-II	Syltholm VII	wood	Corylus avellana	4759	29	Måge et al. 2023
AAR-26327	X479	P993		MLF00933-II	Syltholm VII	wood	Corylus avellana	4689	34	Måge et al. 2023
AAR-26328	X2032	P994		MLF00933-II	Syltholm VII	wood	Corylus avellana	4584	44	Måge et al. 2023
AAR-26329	X163	P995		MLF00933-II	Syltholm VII	wood	Quercus	4427	29	Måge et al. 2023
AAR-26330	X153	P996		MLF00933-II	Syltholm VII	wood	Corylus avellana	5310	64	Måge et al. 2023
AAR-26512	X3590			MLF00935-I	Syltholm IX	bone	Bos taurus	4567	29	Måge et al. 2023
AAR-26514	X3580			MLF00935-I	Syltholm IX	bone	Homo sapiens	4875	32	Måge et al. 2023
AAR-26519	X1941			MLF00936	Syltholm X	bone	Sus spec.	4756	29	Måge et al. 2023
AAR-26521	X3422			MLF00936	Syltholm X	bone	Sus spec.	4971	26	Måge et al. 2023
AAR-26522	X4230			MLF00936	Syltholm X	bone	indet.	4675	41	Måge et al. 2023
AAR-26523	X4769			MLF00936	Syltholm X	bone	Sus spec.	5178	27	Måge et al. 2023
AAR-26524	X4888			MLF00936	Syltholm X	bone	Bos taurus	4852	34	Måge et al. 2023
AAR-26527	X98	P79		MLF00940	Syltholm XIV	bone	Cervus elaphus	5491	29	Bennike et al. 2022
AAR-26528	X1069	P78		MLF00940	Syltholm XIV	bone	Capreolus capreolus	5443	33	Måge et al. 2023
AAR-26529	X1092	P77		MLF00940	Syltholm XIV	bone	Sus scrofa	5344	32	Måge et al. 2023
AAR-26531	X200	P96		MLF00910	Syltholm V	bone	Sus scrofa fam.	4863	28	Måge et al. 2023
AAR-26532	X749	P100		MLF00909-I	Strandholm I	bone	Canis lupus fam.	4035	41	Måge et al. 2023
AAR-26533	X663	P98		MLF00909-I	Strandholm I	bone	Sus scrofa fam.	4313	28	Måge et al. 2023
AAR-26536	X773	P103		MLF00909-II	Strandholm I	bone	Homo sapiens	4070	27	Måge et al. 2023
AAR-26537	X3497	P105		MLF00909-II	Strandholm I	bone	Homo sapiens	3738	31	Måge et al. 2023
AAR-26541	X42			MLF00935-II	Syltholm IX	bone	Bos taurus	4781	29	Måge et al. 2023
AAR-26542	X384			MLF00935-II	Syltholm IX	bone	Bos taurus	4955	32	Måge et al. 2023
AAR-26543	X1030			MLF00935-II	Syltholm IX	bone	Bos taurus	4556	28	Måge et al. 2023
AAR-26544	x1763			MLF00935-II	Syltholm IX	bone	Bos taurus	4642	25	Måge et al. 2023
AAR-26546	X2011			MLF00935-II	Syltholm IX	bone	Sus scrofa fam.	4541	31	Måge et al. 2023
AAR-26547	X1672			MLF00935-II	Syltholm IX	bone	Ovis spec.	4506	26	Måge et al. 2023
AAR-26548	X1129			MLF00935-II	Syltholm IX	bone	Capreolus capreolus	4680	29	Måge et al. 2023
AAR-26549	X1755			MLF00935-II	Syltholm IX	bone	Capreolus capreolus	4683	36	Bennike et al. 2022
AAR-26550	X1945			MLF00935-II	Syltholm IX	bone	Cervus elaphus	4044	32	Måge et al. 2023
AAR-26551	X1299			MLF00935-II	Syltholm IX	bone	Cervus elaphus	5591	30	Bennike et al. 2022
AAR-26552	X1909			MLF00935-II	Syltholm IX	bone	indet.	4825	29	Måge et al. 2023
AAR-26766	X9135	P267		MLF00906-I	Syltholm II	wood	core fruit family (Pyrinae)	4961	29	Sørensen 2020
AAR-26767	X9207	P268		MLF00906-I	Syltholm II	wood	Corylus avellana	5263	29	Sørensen 2020
AAR-26768	X9230	P269		MLF00906-I	Syltholm II	wood	Corylus avellana	5329	35	Sørensen 2020
AAR-26769	X9666	P270		MLF00906-I	Syltholm II	wood	Corylus avellana	5309	47	Sørensen 2020
AAR-26770	X9710	P271		MLF00906-I	Syltholm II	wood	Corylus avellana	5270	26	Sørensen 2020
AAR-26771	X9939	P272		MLF00906-I	Syltholm II	wood	Corylus avellana	5316	35	Sørensen 2020
AAR-26772	X10179	P274		MLF00906-I	Syltholm II	wood	Corylus avellana	5343	27	Sørensen 2020
AAR-26773	X10299	P275		MLF00906-I	Syltholm II	wood	Corylus avellana	5121	36	Sørensen 2020
AAR-26774	X10321	P276		MLF00906-I	Syltholm II	wood	Corylus avellana	5789	27	Sørensen 2020
AAR-26775	X10395	P277		MLF00906-I	Syltholm II	wood	Corylus avellana	5068	26	Sørensen 2020
AAR-26776	X10406	P278		MLF00906-I	Syltholm II	wood	Corylus avellana	5713	52	Sørensen 2020
AAR-26777	X12807	P259		MLF00906-I	Syltholm II	wood	Fraxinus	5687	27	Måge et al. 2023
AAR-26778	X10446	P280		MLF00906-I	Syltholm II	wood	Corylus avellana	5819	30	Sørensen 2020
AAR-26779	X10543	P281		MLF00906-I	Syltholm II	wood	Corylus avellana	5347	35	Sørensen 2020
AAR-26780	X10603	P282		MLF00906-I	Syltholm II	wood	Corylus avellana	5741	26	Sørensen 2020
AAR-26781	X10664	P283		MLF00906-I	Syltholm II	wood	Corylus avellana	5304	27	Sørensen 2020
AAR-26782	X10733	P284		MLF00906-I	Syltholm II	wood	core fruit family (Pyrinae)	5691	33	Sørensen 2020
AAR-26783	X10781	P285		MLF00906-I	Syltholm II	wood	Corylus avellana	5286	26	Sørensen 2020
AAR-26784	X10833	P286		MLF00906-I	Syltholm II	wood	Corylus avellana	4933	31	Sørensen 2020
AAR-26785	X11190	P287		MLF00906-I	Syltholm II	wood	Corylus avellana	5630	28	Sørensen 2020
AAR-26786	X11191	P288		MLF00906-I	Syltholm II	wood	Corylus avellana	5222	27	Sørensen 2020
AAR-26789	X161	P187		MLF00939-I	Syltholm XIII	wood	Corylus avellana	5418	28	Måge et al. 2023
AAR-26790	X1568	P188		MLF00939-I	Syltholm XIII	wood	Corylus avellana	5452	28	Måge et al. 2023
AAR-26791	X2975	P189		MLF00939-I	Syltholm XIII	wood	Corylus avellana	4887	29	Måge et al. 2023
AAR-27133		P134	A299	MLF01352	Annasminde II	charcoal	Fraxinus	2545	38	Bennike et al. 2022
AAR-27134		P84	A226	MLF01352	Annasminde II	charcoal	Corylus avellana	2785	47	Måge et al. 2023
AAR-27135		P69	A185	MLF01352	Annasminde II	charcoal	Tilia	2705	36	Måge et al. 2023
AAR-27136		P192	A183, lag1	MLF01352	Annasminde II	charcoal	Quercus	2775	49	Måge et al. 2023
AAR-27137		P203	A183, lag12	MLF01352	Annasminde II	charcoal	deciduous tree	4613	38	Bennike et al. 2022
AAR-27142		P23	A528	MLF01353	Annasminde III	charcoal	Acer	2816	40	Måge et al. 2023
AAR-27143		P90	A662	MLF01353	Annasminde III	charcoal	Corylus avellana	2828	43	Måge et al. 2023
AAR-27144		P17	A314	MLF01353	Annasminde III	charcoal	Acer	2835	49	Måge et al. 2023
AAR-27145		P131	A217	MLF01353	Annasminde III	charcoal	Rosa	2891	75	Måge et al. 2023
AAR-27146		P196	A333	MLF01353	Annasminde III	charcoal	Rosa	2862	72	Måge et al. 2023
AAR-27147		P9	A138	MLF01353	Annasminde III	charcoal	Quercus	2929	68	Måge et al. 2023
AAR-27148		P78	A6 lag 1	MLF01353	Annasminde III	charcoal	indet.	2913	75	Måge et al. 2023
AAR-27149		P160	A168	MLF01353	Annasminde III	charcoal	Alnus	2861	38	Måge et al. 2023
AAR-27150		P141	A908	MLF01353	Annasminde III	charcoal	Acer	2922	56	Måge et al. 2023
AAR-27151		P145	A868	MLF01353	Annasminde III	charcoal	Corylus avellana	2915	46	Måge et al. 2023
AAR-27152		P229	A1225 lag 1	MLF01353	Annasminde III	charcoal	deciduous tree	149	43	Måge et al. 2023
AAR-27414	X170			MLF00939	Syltholm XIII	bone	Phoca groenlandica	5246	38	Glykou et al. 2021
AAR-27415	X1035			MLF00939	Syltholm XIII	bone	Cervus elaphus	5545	32	Bennike et al. 2022
AAR-27416	X3005			MLF00939	Syltholm XIII	bone	Capreolus capreolus	5594	26	Bennike et al. 2022
AAR-27417	X753	P176a		MLF00906-I	Syltholm II	bone	Bos taurus	4510	31	Måge et al. 2023
AAR-27418	X817	P178		MLF00906-I	Syltholm II	bone	Capreolus capreolus	5678	28	Måge et al. 2023
AAR-27419	X1122	P175		MLF00906-I	Syltholm II	bone	Cervus elaphus	5189	29	Måge et al. 2023
AAR-27420	X3125	P177		MLF00906-I	Syltholm II	bone	Bos taurus	4968	28	Måge et al. 2023
AAR-27422	X5469	P180		MLF00906-I	Syltholm II	bone	Sus scrofa fam.	5092	45	Sørensen 2020
AAR-27423	X6762	P204		MLF00906-I	Syltholm II	bone	Lutra lutra	5394	27	Sørensen 2020
AAR-27424	X7325	P197		MLF00906-I	Syltholm II	antler	Cervus elaphus	5824	27	Sørensen 2020
AAR-27425	X7352	P181		MLF00906-I	Syltholm II	bone	Sus scrofa fam.	5103	33	Sørensen 2020
AAR-27426	X7421	P203		MLF00906-I	Syltholm II	bone	Cervus elaphus	5717	26	Sørensen 2020
AAR-27427	X7446	P184		MLF00906-I	Syltholm II	bone	Cervus elaphus	5138	26	Sørensen 2020
AAR-27428	X7626	P185		MLF00906-I	Syltholm II	bone	Sus spec.	5061	28	Sørensen 2020
AAR-27429	X7627	P199		MLF00906-I	Syltholm II	bone	Sus scrofa fam.	5070	36	Sørensen 2020
AAR-27430	X8694	P186		MLF00906-I	Syltholm II	bone	Vulpes vulpes	5388	29	Sørensen 2020
AAR-27431	X8786	P212		MLF00906-I	Syltholm II	bone	Bos taurus	4680	28	Sørensen 2020
AAR-27432	X8821	P202		MLF00906-I	Syltholm II	bone	Capreolus capreolus	5194	29	Måge et al. 2023
AAR-27433	X9213	P200		MLF00906-I	Syltholm II	bone	Sus spec.	4664	29	Måge et al. 2023
AAR-27434	X10077	P207		MLF00906-I	Syltholm II	bone	Capra sp.	4765	32	Sørensen 2020
AAR-27435	X10280	P183		MLF00906-I	Syltholm II	antler	Cervus elaphus	5762	36	Sørensen 2020
AAR-27436	X10413	P206		MLF00906-I	Syltholm II	bone	Cervus elaphus	5658	30	Sørensen 2020
AAR-27437	X11371	P201		MLF00906-I	Syltholm II	bone	Capreolus capreolus	5122	30	Måge et al. 2023
AAR-27438	X11428	P198		MLF00906-I	Syltholm II	bone	Cervus elaphus	5859	31	Måge et al. 2023
AAR-27439	X11871	P208		MLF00906-I	Syltholm II	bone	Cervus elaphus	5906	48	Måge et al. 2023
AAR-27440	X12628	P205		MLF00906-I	Syltholm II	bone	Capreolus capreolus	5100	31	Måge et al. 2023
AAR-27441	X8921A	P182		MLF00906-I	Syltholm II	antler	Cervus elaphus	5351	39	Måge et al. 2023
AAR-27539	X1145			MLF00935-I	Syltholm IX	bone	Bos taurus	4710	42	Chaudesaigues-Clausen 2023
AAR-27542	X6030			MLF00936-I-II	Syltholm X	bone	indet.	4921	32	Måge et al. 2023
AAR-28083	X9494	P107		MLF00906-II	Syltholm II	tinder fungus		5651	23	Måge et al. 2023
AAR-28088	X1356		FEM-13	MLF00906-II	Syltholm II	bone	Bos taurus	5092	26	Måge et al. 2023
AAR-28089	X9916		FEM-19	MLF00906-II	Syltholm II	bone	Cervus elaphus	5318	40	Måge et al. 2023
AAR-28090	X8634		FEM-27	MLF00906-II	Syltholm II	bone	Phocoena phocoena	5441	31	Måge et al. 2023
AAR-28091	X9106		FEM-32	MLF00906-II	Syltholm II	bone	Phocoena phocoena	5370	32	Måge et al. 2023
AAR-28254	X215	P289		MLF00906-I	Syltholm II	wood	Corylus avellana	4145	33	Måge et al. 2023
AAR-28255	X983	P290		MLF00906-I	Syltholm II	wood	Alnus	4667	30	Måge et al. 2023
AAR-28256	X1794	P291		MLF00906-I	Syltholm II	wood	Corylus avellana	5049	32	Måge et al. 2023
AAR-28257	X12411	P292		MLF00906-I	Syltholm II	wood	Corylus avellana	4879	31	Måge et al. 2023
AAR-28258	X1493	P293		MLF00906-I	Syltholm II	wood	Quercus	5091	28	Måge et al. 2023
AAR-28259	X3327	P294		MLF00906-I	Syltholm II	wood	Quercus	5090	30	Måge et al. 2023
AAR-28260	X4290	P295		MLF00906-I	Syltholm II	wood	Quercus	5045	34	Måge et al. 2023
AAR-28261	X8498	P296		MLF00906-I	Syltholm II	wood	Quercus	5926	40	Måge et al. 2023
AAR-28262	X2799	P297		MLF00906-I	Syltholm II	wood	Quercus	7038	38	Måge et al. 2023
AAR-28263	X3206	P298		MLF00906-I	Syltholm II	wood	core fruit family (Pyrinae)	5044	38	Bennike et al. 2022
AAR-28264	X3342	P299		MLF00906-I	Syltholm II	wood	Corylus avellana	4754	37	Måge et al. 2023
AAR-28265	X3577	P300		MLF00906-I	Syltholm II	wood	core fruit family (Pyrinae)	4921	35	Måge et al. 2023
AAR-28266	X3877	P301		MLF00906-I	Syltholm II	wood	core fruit family (Pyrinae)	4971	32	Måge et al. 2023
AAR-28267	X4967	P302		MLF00906-I	Syltholm II	wood	Cornus sanguinea	5769	40	Bennike et al. 2022
AAR-28268	X4978	P303		MLF00906-I	Syltholm II	wood	Cornus sanguinea	5746	36	Måge et al. 2023
AAR-28269	X11866	P304		MLF00906-I	Syltholm II	wood	core fruit family (Pyrinae)	5708	40	Bennike et al. 2022
AAR-28270	X1629	P133		MLF00906-II	Syltholm II	wood	Alnus	4828	34	Måge et al. 2023
AAR-28271	X6871	P134		MLF00906-II	Syltholm II	wood	Fraxinus	4565	38	Måge et al. 2023
AAR-28272	X8060	P135		MLF00906-II	Syltholm II	wood	core fruit family (Pyrinae)	5062	35	Måge et al. 2023
AAR-28273	X8781	P136		MLF00906-II	Syltholm II	wood	core fruit family (Pyrinae)	4824	33	Måge et al. 2023
AAR-28274	X683	P25		MLF00909-I	Strandholm I	wood	Corylus avellana	4418	35	Måge et al. 2023
AAR-28275	X608	P26		MLF00909-I	Strandholm I	wood	Corylus avellana	4492	33	Måge et al. 2023
AAR-28276	X872	P27		MLF00909-I	Strandholm I	wood	Corylus avellana	4516	31	Måge et al. 2023
AAR-28278	X50	P598		MLF00909-II	Strandholm I	wood	Corylus avellana	3661	40	Måge et al. 2023
AAR-28279	X166	P599		MLF00909-II	Strandholm I	wood	Corylus avellana	3312	35	Måge et al. 2023
AAR-28280	X287	P600		MLF00909-II	Strandholm I	wood	Corylus avellana	1974	29	Måge et al. 2023
AAR-28288	X544	P28		MLF00935-I	Syltholm IX	wood	Corylus avellana	4488	38	Måge et al. 2023
AAR-28289	X570	P29		MLF00935-I	Syltholm IX	wood	Acer	4509	35	Måge et al. 2023
AAR-28290	X1082	P30		MLF00935-I	Syltholm IX	wood	Corylus avellana	4727	34	Måge et al. 2023
AAR-28291	X646	P31		MLF00935-I	Syltholm IX	wood	Corylus avellana	4431	32	Måge et al. 2023
AAR-28292	X571	P32		MLF00935-I	Syltholm IX	wood	Corylus avellana	4692	34	Måge et al. 2023
AAR-28293	X1737	P44		MLF00935-II	Syltholm IX	wood	core fruit family (Pyrinae)	4457	33	Måge et al. 2023
AAR-28294	X1813	P45		MLF00935-II	Syltholm IX	wood	Corylus avellana	4493	38	Måge et al. 2023
AAR-28295	X1814	P46		MLF00935-II	Syltholm IX	wood	Quercus	4802	37	Måge et al. 2023
AAR-28296	X3731	P79		MLF00936	Syltholm X	wood	Corylus avellana	4853	39	Måge et al. 2023
AAR-28297	X4627	P80		MLF00936	Syltholm X	wood	Alnus	4707	36	Måge et al. 2023
AAR-28298	X1409	P81		MLF00936	Syltholm X	wood	core fruit family (Pyrinae)	4720	37	Bennike et al. 2022
AAR-28299	X1642	P82		MLF00936	Syltholm X	wood	Corylus avellana	4990	34	Bennike et al. 2022
AAR-28300	X2976	P83		MLF00936	Syltholm X	wood	Fraxinus	4764	40	Måge et al. 2023
AAR-28301	X3004	P84		MLF00936	Syltholm X	wood	Corylus avellana	4672	37	Bennike et al. 2022
AAR-28302	X168	P997		MLF00933-II	Syltholm VII	wood	core fruit family (Pyrinae)	5079	37	Måge et al. 2023
AAR-28303	X388	P190		MLF00939-I	Syltholm XIII	wood	Corylus avellana	5249	35	Måge et al. 2023
AAR-28304	X117	P191		MLF00939-I	Syltholm XIII	wood	Corylus avellana	5317	36	Måge et al. 2023
AAR-28305	X517	P192		MLF00939-I	Syltholm XIII	wood	Corylus avellana	5064	35	Måge et al. 2023
AAR-28306	X570	P193		MLF00939-I	Syltholm XIII	wood	Acer	5074	45	Måge et al. 2023
AAR-28307	X710	P194		MLF00939-I	Syltholm XIII	wood	Ulmus	5599	37	Måge et al. 2023
AAR-28308	X812	P195		MLF00939-I	Syltholm XIII	wood	Acer	5489	37	Måge et al. 2023
AAR-32306	X109	P1		MLF00939-II	Syltholm XIII	wood	Corylus avellana	4690	27	Måge et al. 2023
AAR-32307	X330	P2		MLF00939-II	Syltholm XIII	wood	Corylus avellana	5391	29	Måge et al. 2023
AAR-32308	X372	P3		MLF00939-II	Syltholm XIII	wood	Corylus avellana	5233	32	Måge et al. 2023
AAR-32309	X491	P4		MLF00939-II	Syltholm XIII	wood	Corylus avellana	5257	27	Måge et al. 2023
AAR-32310	X501	P5		MLF00939-II	Syltholm XIII	wood	Fraxinus	4945	28	Måge et al. 2023
AAR-32311	X524	P6		MLF00939-II	Syltholm XIII	wood	Fraxinus	5336	32	Måge et al. 2023
AAR-32312	X526	P7		MLF00939-II	Syltholm XIII	wood	Corylus avellana	5072	30	Måge et al. 2023
AAR-32313	X625	P8		MLF00939-II	Syltholm XIII	wood	Corylus avellana	5109	33	Måge et al. 2023
AAR-32314	X637	P9		MLF00939-II	Syltholm XIII	wood	Corylus avellana	5210	33	Måge et al. 2023
AAR-32315	X645	P10		MLF00939-II	Syltholm XIII	wood	Corylus avellana	5250	28	Måge et al. 2023
AAR-32316	X661	P11		MLF00939-II	Syltholm XIII	wood	Corylus avellana	4968	33	Måge et al. 2023
AAR-32317	X699	P12		MLF00939-II	Syltholm XIII	wood	Fraxinus	5306	47	Måge et al. 2023
AAR-32318	X757	P13		MLF00939-II	Syltholm XIII	wood	Corylus avellana	4349	34	Måge et al. 2023
AAR-32319	XX859	P14		MLF00939-II	Syltholm XIII	wood	Corylus avellana	5197	32	Måge et al. 2023
AAR-32320	X860	P15		MLF00939-II	Syltholm XIII	wood	Corylus avellana	5348	33	Måge et al. 2023
AAR-32321	X882	P16		MLF00939-II	Syltholm XIII	wood	Corylus avellana	5321	29	Måge et al. 2023
AAR-32322	X898	P17		MLF00939-II	Syltholm XIII	wood	Corylus avellana	5354	28	Måge et al. 2023
AAR-32323	X922	P18		MLF00939-II	Syltholm XIII	wood	Corylus avellana	5194	31	Måge et al. 2023
AAR-32324	X959	P19		MLF00939-II	Syltholm XIII	wood	Corylus avellana	4995	31	Måge et al. 2023
AAR-32325	X1017	P20		MLF00939-II	Syltholm XIII	wood	Corylus avellana	5365	29	Måge et al. 2023
AAR-32490		P98		MLF00933-III	Syltholm VII	wood	Corylus avellana	4166	38	Koivisto et al. 2024
AAR-32491		P103		MLF00933-III	Syltholm VII	wood	Corylus avellana	4265	31	Koivisto et al. 2024
AAR-32492		P110		MLF00933-III	Syltholm VII	wood	Corylus avellana	5278	35	Koivisto et al. 2024
AAR-32493		P112		MLF00933-III	Syltholm VII	wood	Corylus avellana	5324	41	Koivisto et al. 2024
AAR-32494	X831	P113		MLF00933-III	Syltholm VII	wood	Fraxinus	4266	33	Koivisto et al. 2024
AAR-32495	X123	P114		MLF00933-III	Syltholm VII	wood	Fraxinus	4317	33	Koivisto et al. 2024
AAR-32496	X932	P115		MLF00933-III	Syltholm VII	wood	Salix	5281	37	Koivisto et al. 2024
AAR-32497	X753	P116		MLF00933-III	Syltholm VII	wood	Fraxinus	5404	36	Koivisto et al. 2024
AAR-32498	X 819	P117		MLF00933-III	Syltholm VII	wood	Corylus avellana	4279	41	Koivisto et al. 2024
AAR-32499	X813	P118		MLF00933-III	Syltholm VII	wood	Fraxinus	4338	33	Koivisto et al. 2024
AAR-32500	X121	P120		MLF00933-III	Syltholm VII	wood	Fraxinus	4333	33	Koivisto et al. 2024
AAR-32501	X810	P121		MLF00933-III	Syltholm VII	wood	Corylus avellana	4206	32	Koivisto et al. 2024
AAR-32502	X919	P122		MLF00933-III	Syltholm VII	wood	Corylus avellana	5339	33	Koivisto et al. 2024
AAR-32503	X938	P123		MLF00933-III	Syltholm VII	wood	Corylus avellana	5399	37	Koivisto et al. 2024
AAR-32504	X611	P124		MLF00933-III	Syltholm VII	wood	Fraxinus	5352	35	Koivisto et al. 2024
AAR-32505	X816	P126		MLF00933-III	Syltholm VII	wood	Corylus avellana	4326	32	Koivisto et al. 2024
AAR-32506	X67	P127		MLF00933-III	Syltholm VII	wood	Fraxinus	4364	31	Koivisto et al. 2024
AAR-32507	X64	P128		MLF00933-III	Syltholm VII	wood	Fraxinus	4227	36	Koivisto et al. 2024
AAR-32508	X54	P129		MLF00933-III	Syltholm VII	wood	Fraxinus	4308	38	Koivisto et al. 2024
AAR-32681			A8	MLF00933-III	Syltholm VII	wood	Corylus avellana	4265	32	Koivisto et al. 2024
AAR-32682			A8	MLF00933-III	Syltholm VII	wood	Corylus avellana	4286	32	Koivisto et al. 2024
AAR-32683			A10	MLF00933-III	Syltholm VII	wood	Corylus avellana	4211	31	Koivisto et al. 2024
AAR-32684			A10	MLF00933-III	Syltholm VII	wood	Corylus avellana	4260	31	Koivisto et al. 2024
AAR-32685		P174	A7	MLF00933-III	Syltholm VII	wood	Fraxinus	4346	37	Koivisto et al. 2024
AAR-32686			A7	MLF00933-III	Syltholm VII	wood	Fraxinus	4400	33	Koivisto et al. 2024
AAR-32687			A16	MLF00933-III	Syltholm VII	wood	Corylus avellana	4162	34	Koivisto et al. 2024
AAR-32688			A16	MLF00933-III	Syltholm VII	wood	Acer	4266	35	Koivisto et al. 2024
AAR-32689		P231	A14	MLF00933-III	Syltholm VII	wood	Corylus avellana	4319	38	Koivisto et al. 2024
AAR-32690		P241	A14	MLF00933-III	Syltholm VII	wood	Corylus avellana	4252	37	Koivisto et al. 2024
AAR-33399	X600			MLF00906-III	Syltholm II	wood	Fraxinus	5044	31	Måge et al. 2023
AAR-33400	X9900			MLF00906-III	Syltholm II	wood	Fraxinus	5249	29	Måge et al. 2023
AAR-33401	X10592			MLF00906-III	Syltholm II	wood	indet.	5351	34	Måge et al. 2023
AAR-33402	X14609			MLF00906-III	Syltholm II	wood	Fraxinus	4984	28	Måge et al. 2023
AAR-33403	X17499			MLF00906-III	Syltholm II	wood	Corylus avellana	4732	32	Chaudesaigues-Clausen 2023
AAR-33404	X21541			MLF00906-III	Syltholm II	wood	Corylus avellana	5125	33	Måge et al. 2023
AAR-33405	X22381			MLF00906-III	Syltholm II	wood	Corylus avellana	5029	32	Måge et al. 2023
AAR-33406	X22403			MLF00906-III	Syltholm II	wood	Cornus sanguinea	5700	38	Bennike et al. 2022
AAR-33407	X22404			MLF00906-III	Syltholm II	wood	Cornus sanguinea	5701	36	Måge et al. 2023
AAR-33408	X22406			MLF00906-III	Syltholm II	wood	Tilia	5770	22	Måge et al. 2023
AAR-33409	X22407			MLF00906-III	Syltholm II	wood	Tilia	5615	31	Måge et al. 2023
AAR-33410	X565			MLF00906-I	Syltholm II	wood	Fraxinus	5373	33	Måge et al. 2023
AAR-33736	X707	P5		MLF00909-I	Strandholm I	bone	Cervus elaphus	4227	28	Måge et al. 2023
AAR-33737	X773	P6		MLF00909-I	Strandholm I	bone	seal (sæl)	4325	29	Måge et al. 2023
AAR-33739	X8	P8		MLF00909-II	Strandholm I	bone	seal (sæl)	4599	28	Måge et al. 2023
AAR-33740	X55	P9		MLF00909-II	Strandholm I	bone	Cervus elaphus	3565	24	Bennike et al. 2022
AAR-33741	X274	P10		MLF00909-II	Strandholm I	bone	Capreolus capreolus	4582	26	Bennike et al. 2022
AAR-33742	X471	P11		MLF00909-II	Strandholm I	bone	indet.	3901	25	Måge et al. 2023
AAR-33744	X792	P13		MLF00939-I	Syltholm XIII	bone	Capreolus capreolus	5579	32	this study
AAR-33745	X2314	P14		MLF00939-I	Syltholm XIII	bone	Capreolus capreolus	5609	29	this study
AAR-33746	X2552	P15		MLF00939-I	Syltholm XIII	bone	Cervus elaphus	5632	30	this study
AAR-33747	X3043	P16		MLF00939-I	Syltholm XIII	bone	Cervus elaphus	5483	40	Groß et al. 2024
AAR-33748	X255	P17		MLF00939-I	Syltholm XIII	bone	indet.	5279	41	this study
AAR-33749	X2169	P18		MLF00939-I	Syltholm XIII	bone	indet.	5628	40	this study
AAR-33750	X2567	P19		MLF00939-I	Syltholm XIII	bone	indet.	5404	45	this study
AAR-33751	X2660	P20		MLF00939-I	Syltholm XIII	bone	indet.	5590	40	this study
AAR-33752	X3158	P21		MLF00939-I	Syltholm XIII	bone	indet.	5157	37	this study
AAR-33753	X1043	P22		MLF00936	Syltholm X	bone	seal (sæl)	4508	38	Måge et al. 2023
AAR-33755	X3003	P24		MLF00936	Syltholm X	bone	Bos taurus	4779	58	Måge et al. 2023
AAR-33756	X3821	P25		MLF00936	Syltholm X	bone	Cervus elaphus	5001	41	Måge et al. 2023
AAR-33757	X4751	P26		MLF00936	Syltholm X	bone	Sus scrofa	5004	40	Måge et al. 2023
AAR-33759	X810	P28		MLF00936	Syltholm X	bone	indet.	4629	44	Måge et al. 2023
AAR-33760	X1246	P29		MLF00936	Syltholm X	bone	indet.	4930	36	Måge et al. 2023
AAR-33761	X1386	P30		MLF00936	Syltholm X	bone	indet.	4720	38	Måge et al. 2023
AAR-33762	X1669	P31		MLF00936	Syltholm X	bone	indet.	5044	41	Måge et al. 2023
AAR-33763	X5397a			MLF00906-I	Syltholm II	bone	Vulpes vulpes	5354	39	Måge et al. 2023
AAR-33765	X8463	P33		MLF00906-I	Syltholm II	bone	Felis sylvestris	5341	34	Måge et al. 2023
AAR-33766	X9401	P34		MLF00906-I	Syltholm II	bone	Felis sylvestris	5337	32	Måge et al. 2023
AAR-33768	X12388	P35		MLF00906-I	Syltholm II	bone	Sus scrofa fam.	5134	32	Måge et al. 2023
AAR-33769	X879	P36		MLF00906-I	Syltholm II	bone	indet.	4711	33	Måge et al. 2023
AAR-33770	X2162	P37		MLF00906-I	Syltholm II	bone	indet.	4683	32	Måge et al. 2023
AAR-33772	X3307	P38		MLF00906-I	Syltholm II	bone	indet.	5077	35	Måge et al. 2023
AAR-33773	X9948	P39		MLF00906-I	Syltholm II	bone	indet.	5274	37	Måge et al. 2023
AAR-33774	X493 A	P40		MLF00906-II	Syltholm II	bone	Bos taurus	4787	37	Måge et al. 2023
AAR-33775	X1229	P41		MLF00906-II	Syltholm II	bone	seal (sæl)	4907	33	Måge et al. 2023
AAR-33776	X2814	P42		MLF00906-II	Syltholm II	bone	Canis lupus fam.	5599	35	Måge et al. 2023
AAR-33777	X3654	P43		MLF00906-II	Syltholm II	bone	Ovis spec.	5142	33	Måge et al. 2023
AAR-33778	X3697	P44		MLF00906-II	Syltholm II	bone	Capreolus capreolus	5313	32	Måge et al. 2023
AAR-33779	X4397	P45		MLF00906-II	Syltholm II	bone	Ovis spec.	5122	33	Måge et al. 2023
AAR-33780	X4424	P46		MLF00906-II	Syltholm II	bone	Canis lupus fam.	5588	45	Måge et al. 2023
AAR-33781	X4516	P47		MLF00906-II	Syltholm II	bone	Capreolus capreolus	5040	33	Måge et al. 2023
AAR-33782	X4835	P48		MLF00906-II	Syltholm II	bone	Bos taurus	5116	37	Måge et al. 2023
AAR-33783	X5971	P49		MLF00906-II	Syltholm II	bone	Bos taurus	5117	41	Måge et al. 2023
AAR-33784	X7413	P50		MLF00906-II	Syltholm II	bone	Lutra lutra	5380	38	Måge et al. 2023
AAR-33785	X8004	P51		MLF00906-II	Syltholm II	bone	Bos taurus	5144	34	Måge et al. 2023
AAR-33786	X8835	P52		MLF00906-II	Syltholm II	bone	Bos taurus	5088	36	Måge et al. 2023
AAR-33787	X10221	P53		MLF00906-II	Syltholm II	bone	Lutra lutra	5571	36	Måge et al. 2023
AAR-33788	X818	P54		MLF00906-II	Syltholm II	bone	indet.	4732	46	Måge et al. 2023
AAR-33789	X2707	P55		MLF00906-II	Syltholm II	bone	indet.	5342	36	Måge et al. 2023
AAR-33790	X4329	P56		MLF00906-II	Syltholm II	bone	indet.	5132	34	Måge et al. 2023
AAR-34273	X56			MLF00933-III	Syltholm VII	wood	Tilia	4398	32	this study
AAR-34274	X27			MLF00933-III	Syltholm VII	wood	Tilia	4297	34	Koivisto et al. 2024
AAR-34275	X130			MLF00933-III	Syltholm VII	wood	Tilia	4433	32	this study
AAR-34276	X770			MLF00933-III	Syltholm VII	wood	Tilia	4362	31	Koivisto et al. 2024
AAR-34277	X136			MLF00933-III	Syltholm VII	wood	Tilia	4326	32	Koivisto et al. 2024
AAR-34278	X137			MLF00933-III	Syltholm VII	wood	Tilia	4254	39	Koivisto et al. 2024
AAR-34568	X502	P404		MLF00933-III	Syltholm VII	bone	Bos taurus	4979	30	Chaudesaigues-Clausen 2023
AAR-34584	X80	P259		MLF00939-II	Syltholm XIII	bone	Sus scrofa	5130	29	Chaudesaigues-Clausen 2023
AAR-34585	X177	P260		MLF00939-II	Syltholm XIII	bone	Sus scrofa fam.	5133	30	Chaudesaigues-Clausen 2023
AAR-34586	X1660	P405		MLF00906-III	Syltholm II	bone	indet.	4769	28	Chaudesaigues-Clausen 2023
AAR-34587	X1664	P406		MLF00906-III	Syltholm II	bone	indet.	4750	30	Chaudesaigues-Clausen 2023
AAR-34588	X2253	P407		MLF00906-III	Syltholm II	bone	indet.	5622	48	Chaudesaigues-Clausen 2023
AAR-34589	X3885	P408		MLF00906-III	Syltholm II	bone	indet.	5156	85	Chaudesaigues-Clausen 2023
AAR-34590	X8033	P409		MLF00906-III	Syltholm II	bone	indet.	4883	36	Chaudesaigues-Clausen 2023
AAR-34591	X8776	P410		MLF00906-III	Syltholm II	bone	indet.	4025	30	Chaudesaigues-Clausen 2023
AAR-34592	X8832	P411		MLF00906-III	Syltholm II	bone	indet.	5083	34	Chaudesaigues-Clausen 2023
AAR-34593	X9498	P412		MLF00906-III	Syltholm II	bone	indet.	4860	30	Chaudesaigues-Clausen 2023
AAR-34594	X9907	P413		MLF00906-III	Syltholm II	bone	indet.	4878	31	Chaudesaigues-Clausen 2023
AAR-34595	X9909	P414		MLF00906-III	Syltholm II	bone	indet.	4773	29	Chaudesaigues-Clausen 2023
AAR-34596	X19542	P415		MLF00906-III	Syltholm II	bone	indet.	4929	31	Chaudesaigues-Clausen 2023
AAR-34597	X19755	P416		MLF00906-III	Syltholm II	bone	indet.	4780	38	Chaudesaigues-Clausen 2023
AAR-34598	X19929	P417		MLF00906-III	Syltholm II	bone	indet.	5505	33	Chaudesaigues-Clausen 2023
AAR-34599	X20114	P418		MLF00906-III	Syltholm II	bone	indet.	5067	30	Chaudesaigues-Clausen 2023
AAR-34600	X20153	P419		MLF00906-III	Syltholm II	bone	indet.	5734	40	Chaudesaigues-Clausen 2023
AAR-35125	X2351	42938		MLF00906-III	Syltholm II	Wood		5262	41	Måge et al. 2023
AAR-35126	X6116	42939		MLF00906-III	Syltholm II	Wood		5051	40	Måge et al. 2023
AAR-35127	X6535	42940		MLF00906-III	Syltholm II	Wood		5066	55	Måge et al. 2023
AAR-35128	X6816	42941		MLF00906-III	Syltholm II	Wood		5342	41	Måge et al. 2023
AAR-35129	X7113	42942		MLF00906-III	Syltholm II	Wood		5139	42	Måge et al. 2023
AAR-35130	X8952	42943		MLF00906-III	Syltholm II	Wood		5071	51	Måge et al. 2023
AAR-35131	X9520	42944		MLF00906-III	Syltholm II	Wood		5021	41	Måge et al. 2023
AAR-35132	X10148	42945		MLF00906-III	Syltholm II	Wood		5759	54	Måge et al. 2023
AAR-35133	X14653	42946		MLF00906-III	Syltholm II	Wood		5189	43	Måge et al. 2023
AAR-35134	X15239	42947		MLF00906-III	Syltholm II	Wood		4970	40	Måge et al. 2023
AAR-35135	X15356	42948		MLF00906-III	Syltholm II	Wood		5561	54	Måge et al. 2023
AAR-35136	X16727	42949		MLF00906-III	Syltholm II	Wood		5235	41	Måge et al. 2023
AAR-35137	X19134	42950		MLF00906-III	Syltholm II	Wood		5159	39	Måge et al. 2023
AAR-35138	X19839	42951		MLF00906-III	Syltholm II	Wood		5067	41	Måge et al. 2023
AAR-35139	X19897	42952		MLF00906-III	Syltholm II	Wood		5549	40	Måge et al. 2023
AAR-35140	X19987	42953		MLF00906-III	Syltholm II	Wood		5016	39	Måge et al. 2023
AAR-35141	X20112	42954		MLF00906-III	Syltholm II	Wood		5249	46	Måge et al. 2023
AAR-35142	X20850	42955		MLF00906-III	Syltholm II	Wood		5382	40	Måge et al. 2023
AAR-35143	X20901	42956		MLF00906-III	Syltholm II	Wood		4513	38	Måge et al. 2023
AAR-35144	X21240	42957		MLF00906-III	Syltholm II	Wood		5035	32	Måge et al. 2023
AAR-35145	X21305	42958		MLF00906-III	Syltholm II	Wood		5059	36	Måge et al. 2023
AAR-35146	X21506	42959		MLF00906-III	Syltholm II	Wood		5165	40	Måge et al. 2023
AAR-35147	X21509	42960		MLF00906-III	Syltholm II	Wood		4814	45	Måge et al. 2023
AAR-35148	X21582	42961		MLF00906-III	Syltholm II	Wood		5380	40	Måge et al. 2023
AAR-35149	X22013	42962		MLF00906-III	Syltholm II	Wood		5459	47	Måge et al. 2023
AAR-35150	X22508	42963		MLF00906-III	Syltholm II	Wood		5701	33	Måge et al. 2023
AAR-35217	X4643A	43042		MLF00906-II	Syltholm II	Wood		5353	32	Måge et al. 2023
AAR-35218	X1052	43043		MLF00906-II	Syltholm II	tinder fungus		4769	39	Måge et al. 2023
AAR-35219	X161	SID 43044		MLF00910	Syltholm V	tinder fungus		5383	32	Måge et al. 2023
AAR-35781		P6	A30	MLF01355	Annasminde V	charcoal	indet.	2799	38	this study
AAR-35782		P27	A228	MLF01355	Annasminde V	charcoal	Quercus	4377	33	this study
AAR-35783		P28	A237	MLF01355	Annasminde V	charcoal	Corylus	2878	27	this study
AAR-35784		P35	A399	MLF01355	Annasminde V	charcoal	Quercus	2910	31	this study
AAR-35785		P38	A413	MLF01355	Annasminde V	charcoal	Quercus	2842	36	this study
AAR-35786		P47	A564	MLF01355	Annasminde V	grain	Hordeum	120	1	this study
AAR-35787		P80	A649	MLF01355	Annasminde V	grain	Hordeum	2827	26	this study
AAR-35788		P82	A651	MLF01355	Annasminde V	grain	Hordeum	2820	26	this study
AAR-35789		P90	A689	MLF01355	Annasminde V	charcoal	Quercus	2822	25	this study
AAR-35790		P98	A704	MLF01355	Annasminde V	charcoal	indet.	2784	27	this study
AAR-35791		P99	A706	MLF01355	Annasminde V	charcoal	Alnus	2815	24	this study
AAR-35792		P100	A708	MLF01355	Annasminde V	nutshell	Corylus	2836	31	this study
AAR-35793		P105	A710	MLF01355	Annasminde V	charcoal	indet.	4467	29	this study
AAR-35794		P122	A757	MLF01355	Annasminde V	grain	Hordeum	2819	28	this study
AAR-35795		P132	A772	MLF01355	Annasminde V	charcoal	Corylus/Alnus	2825	24	this study
AAR-35796		P137	A785	MLF01355	Annasminde V	charcoal	Corylus/Alnus	2861	28	this study
AAR-35797		P139	A786	MLF01355	Annasminde V	charcoal	Corylus/Alnus	4184	29	this study
AAR-35798		P140	A800	MLF01355	Annasminde V	charcoal	Alnus	2794	25	this study
AAR-35799		P144	A821	MLF01355	Annasminde V	charcoal	Corylus	2846	27	this study
AAR-35800		P145	A843	MLF01355	Annasminde V	grain	Hordeum	2799	29	this study
AAR-35801		P147	A854	MLF01355	Annasminde V	charcoal	indet.	2841	24	this study
AAR-35802		P148	A855	MLF01355	Annasminde V	charcoal	indet.	2833	26	this study
AAR-35803		P154	A881	MLF01355	Annasminde V	charcoal	Corylus	1595	25	this study
AAR-35804		P155	A884	MLF01355	Annasminde V	nutshell	Corylus	2765	24	this study
AAR-37083		P101	A709	MLF01355	Annasminde V	charcoal	diffuse-porous and Fraxinus	2847	31	this study
AAR-37084		P105	A714	MLF01355	Annasminde V	charcoal	Salix	4042	31	this study
AAR-37419	X904	P298		MLF00933-III	Syltholm VII	wood	core fruit family (Pyrinae)	5350	30	this study
AAR-37420	X7366			MLF00906-II	Syltholm II	wood	Corylus avellana	5436	32	this study
AAR-37421	X10212			MLF00906-II	Syltholm II	wood	Corylus avellana	5119	37	this study
AAR-37422	X594			MLF00906-III	Syltholm II	wood	Pomoideae cf. Sorbus	5066	29	this study
AAR-37423	X1569			MLF00906-III	Syltholm II	wood	Corylus avellana	4834	28	this study
AAR-37424	X3460			MLF00906-III	Syltholm II	wood	Cornus sanguinea	4873	29	this study
AAR-37425	X4737			MLF00906-III	Syltholm II	wood	Fraxinus excelsior	5148	27	this study
AAR-37426	X8908			MLF00906-III	Syltholm II	wood	Fraxinus excelsior	4109	28	this study
AAR-37427	X12137			MLF00906-III	Syltholm II	wood	Corylus avellana	5228	29	this study
AAR-37428	X15106			MLF00906-III	Syltholm II	wood	Corylus avellana	4847	30	this study
AAR-37429	X18089			MLF00906-III	Syltholm II	wood	Fraxinus excelsior	5333	27	this study
AAR-37430	X22113			MLF00906-III	Syltholm II	wood	Corylus avellana	5272	29	this study
AAR-37431	X22136			MLF00906-III	Syltholm II	wood	Corylus avellana	5230	30	this study
AAR-37703	X4029			MLF00906-I	Syltholm II	tooth	Canis lupus fam.	5159	29	this study
AAR-37704	X3900			MLF00906-I	Syltholm II	tooth	Canis lupus fam.	5187	28	this study
AAR-37706	X8891			MLF00906-I	Syltholm II	bone	Canis lupus fam.	5743	32	this study
AAR-37707	X9352			MLF00906-I	Syltholm II	bone	Canis lupus fam.	5642	39	this study
AAR-37708	X9693			MLF00906-I	Syltholm II	tooth	Capreolus capreolus	5814	32	this study
AAR-37709	X10285			MLF00906-I	Syltholm II	tooth	Capreolus capreolus	5757	31	this study
AAR-37710	X11883			MLF00906-I	Syltholm II	tooth	Sus spec.	4791	31	this study
Beta-458945		P1		MLF01333	Gokartbane	charcoal	indet.	4670	30	Måge et al. 2023
Beta-458946		P3		MLF01333	Gokartbane	charcoal	indet.	4440	30	Måge et al. 2023
GrM-13305	X1847			MLF00906-II	Syltholm II	birch tar		5007	11	Jensen et al. 2019
TRa-20738	X409	.1		MLF00906-II	Syltholm II	ceramic		5045	15	Dekker 2025
TRa-20739	X3422	.1		MLF00906-II	Syltholm II	ceramic		5130	15	Dekker 2025
TRa-20740	X6340	.1		MLF00906-II	Syltholm II	ceramic		5040	15	Dekker 2025
TRa-20741	X6344	.1		MLF00906-II	Syltholm II	ceramic		5070	15	Dekker 2025
TRa-20742	X6345	.1		MLF00906-II	Syltholm II	ceramic		5125	20	Dekker 2025
TRa-20743	X6346	.1		MLF00906-II	Syltholm II	ceramic		5095	15	Dekker 2025
TRa-20744	X6348	.1		MLF00906-II	Syltholm II	ceramic		5120	20	Dekker 2025
TRa-20745	X6666	.1		MLF00906-II	Syltholm II	ceramic		5090	15	Dekker 2025
TRa-20746	X6828	.5		MLF00906-II	Syltholm II	ceramic		5090	15	Dekker 2025
TRa-20747	X12818	.3		MLF00906-I	Syltholm II	ceramic		5025	15	Dekker 2025
TRa-25777	X18AH			MLF01354	Annasminde IV	bone	Perca fluviatilis	2970	25	this study
TRa-25778	X18AK			MLF01354	Annasminde IV	bone	Anguilla anguilla	3000	20	this study
TRa-25779	X18AJ			MLF01354	Annasminde IV	bone	Zoarces viviparus	3070	60	this study
TRa-25780	X18Z			MLF01354	Annasminde IV	bone	Ovis/Capra	2700	15	this study
AAR-37447		P28		MLF02548	Finlandsvej II	charcoal	Fraxinus sp.	4709	29	this study
AAR-37448	X137	P44		MLF02548	Finlandsvej II	charcoal	Corylus avellana	4674	31	this study
AAR-37449		P51		MLF02548	Finlandsvej II	charcoal	Fraxinus sp.	4694	29	this study
AAR-37450		P68		MLF02548	Finlandsvej II	charcoal	Populus/Salix sp.	1913	32	this study
AAR-37451		P70		MLF02548	Finlandsvej II	charcoal	indet.	1939	25	this study
AAR-37452		P89		MLF02548	Finlandsvej II	charcoal	Fraxinus sp.	1959	27	this study
